# Supplementary material for: Deep learning-guided structural analysis of a novel bacteriophage KPP105 against multidrug-resistant Klebsiella pneumoniae
Source: Comput Struct Biotechnol J. 2025 May 1;27:1827–37. doi: 10.1016/j.csbj.2025.04.032 (PMC12136712; doi:10.1016/j.csbj.2025.04.032)
Supplement: Supplementary file 2 — Supplementary material [file mmc10.xlsx]

## Sheet: Table S6
TABLE S6. Structual alignment result of BLASTp hits with the receptor binding protein derived from KPP105.
"Index" is the row index of each entry in the structural alignment analysis.
"Accession No." is the unique identifier of the protein sequence from the BLASTp hits.
"Organism" is the name of the organism from the receptor-binding protein sequence originates.
"Region" represents the amino acid sequences from multiple structural alignments for three regions.
Index	Accession	Organism	Region
			129-143	219-255	735-745
0	peg.134	Klebsiella_phage_kpp105	'TV----GSQAS-AGTM'	'-SEWGDRGPG-PPVGAPIRPNFE--TIIKAGW--VLY'	'VIPGNNA-MQM'
1	QCG76584.1	Klebsiella_phage_vB_KpnS_FZ41	'TV----GSQAS-AGTM'	'-SEWGDRGP-GPPVGAPIRPNFE--TIIKAG--WVLY'	'VIPGNNA-MQM'
2	CAD5240279.1	Klebsiella_phage_vB_KppS-Anoxic	'TVG----SQVS-AGTM'	'--EWGDRGPG-PPVGAPIRPNFE--TIIKAGWV--LY'	'VIPGNNA-MQM'
3	QJT71623.1	Klebsiella_phage_vB_Kpn_B01	'TV----GSQAS-AGTM'	'-SEWGDRGPG-PPVGAPIRPNFE--TIIKAGW--VLY'	'VIPGNNA-MQM'
4	WWS25085.1	Klebsiella_phage_vB_Kpn_AM_K6	'T----VGSQVS-AGTM'	'NSEWGDRGPG-PPVGAPIPPNFQ--TIIKAG--WVLY'	'VIPGNNAMQ-M'
5	QVW27568.1	Klebsiella_phage_Shaphc-TDM-1124-4	'TV----GSQAS-AGTM'	'-SEWGDRGPG-PPVGAPIPPNFQ--TIIKAGW--VLY'	'VIPGNNA-MQM'
6	WJE88466.1	Klebsiella_phage_Kpn02	'TVG----SQVS-AGTM'	'--EWGDRGPG-PPVGAPIPPNFE--TIIKAGWV--LY'	'VIPGNNA-MQM'
7	XHH86387.1	Klebsiella_phage_Shiner	'TV----GSQAS-AGTM'	'-SEWGDRGPG-PPVGAPIRPNFE--TIIKAGW--VLY'	'VIPGSNA-MQM'
8	XLE99220.1	Klebsiella_phage_Sealy	'T----VGSQASA-GTM'	'NSEWGDRGPG-PPVGAPIRPNFE----TII-KAGWVL'	'VIPRNNA-MQM'
9	WKW87820.1	Klebsiella_phage_pzk-kv7	'TV----GSQAS-AGTM'	'-SEWGDRGPG-PPVGAPIRPNFE--TIIKAG--WVLY'	'VIPGHNA-MQM'
10	QFR57428.1	Klebsiella_phage_AmPh_EK80	'TV----GSQAS-AGTM'	'-SEWGDRGPG-PPVGAPIRPNFE--TIIKAGW--VLY'	'VIPGNNA-MQM'
11	QEG11187.1	Klebsiella_phage_KPN4	'----TVGSQVS-AGTM'	'NSEWGDRGPG-PPVGAPIPPNFQ--TIIKA--GWVLY'	'VIPGNNAMQ-M'
12	UTN90221.1	Klebsiella_phage_vB_KpnS_Uniso31	'TV----GSQVS-AGTM'	'-SEWGDRGPG-PPVGAPIPPNFQ--TIIKAG--WVLY'	'VIPGNNA-MQM'
13	QEA03142.1	Klebsiella_phage_KpGranit	'TVG----SQVS-AGTM'	'--EWGDRGPG-PPVGAPIPPNFQ--TIIKAGWV--LY'	'VIPGNNA-MQM'
14	UEP19147.1	Klebsiella_phage_vB_KpnS-VAC35	'TV----GSQVS-AGTM'	'-SEWGDRGPG-PPVGAPIRPNFE--TIIKAGW--VLY'	'VIPGNNA-MQM'
15	UJD05058.1	Klebsiella_phage_PWKp9S	'TV----GSQVS-AGTM'	'-SEWGDRGPG-PPVGAPIRPNFE--TIIKAGW--VLY'	'VIPGNNA-MQM'
16	WWS24246.1	Klebsiella_phage_vB_Kpn_AM_K4	'TV----GSQVS-AGTM'	'-SEWGDRGPG-PPVGAPIPPNFE--TIIKAGW--VLY'	'VIPGNNA-MQM'
17	CAK6598545.1	Klebsiella_phage_vB_Kpn_K30lambda2.2	'TV----GSQVS-AGTM'	'-SEWGDRGP-GPPVGAPIPPNFE--TIIKAG--WVLY'	'VIPGNNA-MQM'
18	BEH89527.1	Klebsiella_phage_phiKp_27	'TV----GSQVS-AGTM'	'-SEWGDRGP-GPPVGAPIPPNFQ--TIIKAG--WVLY'	'VIPGNNA-MQM'
19	CAK6607108.1	Klebsiella_phage_vB_Kpl_K32PH164C1	'TV----GSQVS-AGTM'	'-SEWGDRGP-GPPVGAPIPPNFE--TIIKAG--WVLY'	'VIPGNNA-MQM'
20	CAD5240237.1	Klebsiella_phage_vB_KppS-Storm	'T----VGSQVSA-GTM'	'NSEWGDRGPG-PPVGAPIPPNFE----TII-KAGWVL'	'VIPGNNA-MQM'
21	CAK6606997.1	Klebsiella_phage_vB_Kpn_K7PH164C4	'TV----GSQVS-AGTM'	'-SEWGDRGP-GPPVGAPIRPNFE--TIIKAG--WVLY'	'VIPGNNA-MQM'
22	WKW88521.1	Klebsiella_phage_pzk-kv23	'TV----GSQVS-AGTM'	'-SEWGDRGPG-PPVGAPIPPNFQ--TIIKAGW--VLY'	'VIPGNNA-MQM'
23	WPJ54055.1	Klebsiella_phage_RCIP0070	'T----VGSQVSA-GTM'	'NSEWGDRGPG-PPVGAPIPPNFQ----TIIKAGWVLY'	'VIPGNNA-MQM'
24	QFR57578.1	Klebsiella_phage_JIPh_Kp127	'TV----GSQAS-AGTM'	'-SEWGDRGPG-PPVGAPIRPNFE--TIIKAGW--VLY'	'VIPGHNA-MQM'
25	WWD13915.1	Klebsiella_phage_GlastoCabaret	'T----NGSQVSAGTMA'	'SSEWGDRGPG-PPVGAPIPPNFD----TIIKAG-WVL'	'VIPGNNA-MHM'
26	CAD5204416.1	Klebsiella_phage_vB_KaS-Benoit	'TN----GSQVS-AGTM'	'-SEWGDRGPG-PPVGAPIPPNFD--TIIKAGW--VLY'	'VIPGNNA-MQM'
27	YP_009621086.1	Klebsiella_phage_Sugarland	'TV----GSQAS-AGTM'	'-SEWGDRGPG-PPVGAPIRPNFE--TIIKAGW--VLY'	'VIPGNNA-MQM'
28	HBU4596262.1	Klebsiella_pneumoniae	'----TVGSQAS-AGTM'	'-SEWGDRGPGP-PVGAPIRPNFETI--IK-AGWV-LY'	'-IPGNNAMQM-'
29	WWD14686.1	Klebsiella_phage_DevonBitter	'T----VGSQA-SAGTM'	'NSEWGDRGPGP-PVGQPIRPNF--QTIIKA--GWVLY'	'VIPGNNA-MQM'
30	WWD14185.1	Klebsiella_phage_Torridgeon	'T----VGSQA-SAGTM'	'NSEWGDRGPGP-PVGQPIRPNF--QTIIKA--GWVLY'	'VIPGNNA-MQM'
31	UVD42299.1	Klebsiella_phage_GZ8	'T----VGSQV-SAGTM'	'NSEWGDRGPGP-PVGQPIRPNF--QTIIKA--GWVLY'	'VIPGNNA-MQM'
32	YP_009597513.1	Klebsiella_phage_vB_Kpn_IME260	'T----VGSQVS-AGTM'	'NSEWGDRGPG-PPVGAPIPPNFQ----TII-KAGWVL'	'VIPGNNA-MQM'
33	QXN67506.1	Klebsiella_phage_vB_Kpn_3	'T----VGSQAS-AGTM'	'NSEWGDRGPG-PPVGAPIPPNFQ----TII-KAGWVL'	'VIPGNNA-MQM'
34	WCZ57631.1	Salmonella_phage_Kenya-K36	'I----MNPQ---VMSQ'	'FSGR--RGFA-----------SS--AMYLGG--AALY'	'K--LQAAGYTP'
35	WCZ57484.1	Salmonella_phage_Kenya-K20	'I----INPQV--MSQG'	'F--SGRR-----------GFASS--AMYLGG--AALY'	'K--LQAAGYTP'
36	YP_009805581.1	Salmonella_phage_S131	'I----INPQVM--SQG'	'F--SGRR-----------GFASS--AMYLGG--AALY'	'K--LQAAGYTP'
37	YP_006985.1	Escherichia_phage_T5	'P----Q---IM--SQG'	'F--SGRR-----------GFASS--AMYLGG--AALY'	'K--LQAAAYNP'
38	8A8C_B	Escherichia_phage_T5	'I----INPQIM--SQG'	'F--SGRR-----------G------FA--SS--AMYL'	'K--LQAAAYNP'
39	AAA32559.1	Escherichia_phage_T5	'I----INPQI--MSQG'	'F--SGRR-----------GFASS--AMYLGG--AALY'	'K--LQAAAYNP'
40	NCB96540.1	Negativicutes_bacterium	'I----VDPRV--MSQG'	'F-----SGRR-GFANAS---------MYTGG--AALY'	'R--VISAAFTP'
41	YP_009857757.1	Salmonella_phage_oldekolle	'I----INPQV--MSQG'	'--FSGRR-----------GFASS--AMYLGG--AALY'	'--KLQAAAYNP'
42	XDC48293.1	Escherichia_phage_vB_EcoS_I14	'I----INPQV--MSQG'	'F--SGRR-----------GFASS--AMYLGG--AALY'	'K--LQAAGYTP'
43	YP_009829805.1	Escherichia_phage_SP15	'I----INPQVM--SQG'	'F--SGRR-----------GFASS--AMYLGG--AALY'	'K--LQAAGYTP'
44	UIS74210.1	Escherichia_phage_EC100	'I----INP--Q-VMSQ'	'FSG--RRGF-----------ASS--AMYLGG--AALY'	'--KLQAAGYTP'
45	WJN63571.1	Escherichia_phage_SUT_E1520	'I----INP--Q-VMSQ'	'FSG--RRGF-----------ASS--AMYLGG--AALY'	'--KLQAAGYTP'
46	YP_009031774.1	Escherichia_phage_vB_EcoS_FFH_1	'I----INPQVM--SQG'	'F--SGRR-----------GFASS--AMYLGG--AALY'	'K--LQAAGYTP'
47	EFQ1274432.1	Shigella_flexneri	'I----INPQVM--SQG'	'F--SGRR-----------GFASS--AMYLGG--AALY'	'K--LQAAGYTP'
48	WOZ54478.1	Escherichia_phage_vB_EcoD-Elw	'I----INPQVM--SQG'	'F--SGRR-----------GFASS--AMYLGG--AALY'	'K--LQAAGYTP'
49	ECP6930469.1	Salmonella_enterica	'I----INP--Q-VMSQ'	'FSG--RRGF-----------ASS--AMYLGG--AALY'	'--KLQAAGYTP'
50	WVX92433.1	Escherichia_phage_vB_EcoS_HZ_ZJUN2	'I----INPQ---VMSQ'	'FSGR--RGFA-----------SS--AMYLGG--AALY'	'K--LQAAAYNP'
51	WZX10994.1	Escherichia_phage_HK6	'T----TNP--Q-VSSG'	'YA--MRRG-----------FATA--AMFMGS--AALY'	'--GGGGAMFTP'
52	YP_009202094.1	Escherichia_phage_slur09	'T----TNP--Q-VSSG'	'YA--MRRG-----------FATA--AMYMGS--AALY'	'--GGGGAMFTP'
53	QCW23951.1	Pantoea_phage_vB_PagS_AAS21	'IQIIGSRPI-TIPHFF'	'STWE-----SSQG-----------------ASNTYFE'	'------YGSD-'
54	QYC51673.1	Erwinia_phage_KEY	'IQIIGSRPI-TIPHFF'	'STWE-----SSQG-----------------ASNTYFE'	'------YGSD-'
55	QIN99960.1	Salmonella_phage_ende	'-----------PSRAF'	'DFGIV-----RPGGFVPAGEAIAGAYDL----LGFPK'	'---WQVWAS-S'
56	QIN93530.1	Salmonella_phage_vB_SenS-3	'-----------PSRAF'	'DFGIV-----RPGGFVPAGEAIAGAYDL----LGFPK'	'---WQVWAS-S'
57	QDJ99943.1	Escherichia_phage_vB_EcoS-26175I	'-----------PSRAF'	'DFGIV-----RPGGFVPAGEAIARAYDL----LGFPK'	'---WQVWAS-S'
58	YP_009790180.1	Escherichia_phage_phiLLS	'--Q--ADP----FRSF'	'YHGIVR-----PGAGAPVGITVAQAFEQL----GFPT'	'---T-------'
59	QQM13691.1	Salmonella_phage_vB_StyS-LmqsSP1	'-----ADP----FRSF'	'YHGVVR-----PGGGAPVGATVAETFKQL----GYPI'	'---TPD-----'
60	UYL23033.1	Salmonella_phage_PS3-1	'-----ADP----FRSF'	'YHGVVR-----PGGGAPVGATVAETFKQL----GYPI'	'---TPD-----'
61	YP_009804278.1	Salmonella_phage_LVR16A	'--Q--ADP----F-RS'	'YHGIVR-----PGAGAPVGITVAEAFAQL----GFPT'	'---T-------'
62	EKE5412514.1	Shigella_sonnei	'--Q--ADP----FRSF'	'YHGIVR-----PGAGAPVGITVAEAFAQL----GFPT'	'---T-------'
63	WCZ57775.1	Salmonella_phage_Kenya-K37	'--Q--ADP----FRSF'	'YHGIVR-----PGTGAPVGVTVAEAFAQL----GFPT'	'---T-------'
64	WWD13259.1	Escherichia_phage_Baret	'--Q--ADP----FRSF'	'YHGIVR-----PGAGAPVGVTVAEAFAQL----GFPT'	'---T-------'
65	QYC97283.1	Escherichia_phage_IME178	'--Q--ADP----FRSF'	'YHGIVR-----PGAGAPVGITVAEAFAQL----GFPT'	'---T-------'
66	QIO00945.1	Salmonella_phage_smaug	'-----------PSRAF'	'DFGIV-----RPGGFVPAGEAIAGAYDL----LGFPK'	'---WQASSS-N'
67	VUF55778.1	Escherichia_phage_T5_ev219	'--Q--ADP----FRSF'	'YHGIVR-----PGAGAPVGVTVAEAFAQL----GFPT'	'---T-------'
68	QNL29562.1	Escherichia_phage_BB1	'DPQ--ADP----FRSF'	'YHGVVR-----PGGGAPVGATVAETFKQL----GYPI'	'---TPDS----'
69	QBQ81433.1	Escherichia_phage_vB_EcoS_HASG4	'-----ADP----FRSF'	'YHGVVR-----PGGGAPVGATVAETFKQL----GYPI'	'---TPD-----'
70	QKE55172.1	Escherichia_phage_ECOP18	'--Q--ADP----FRSF'	'YHDIVR-----PGAGAPVGITVAEAFAQL----GFPT'	'---T-------'
71	XCO69228.1	Salmonella_phage_vB_Sen_TUMS_E3	'--Q--ADP----F-RS'	'YHGIVR-----PGAGAPVGVTVAEAFAQL----GFPT'	'---T-------'
72	QIO00289.1	Salmonella_phage_polluks	'-----------PSRAF'	'DFGIV-----RPGGFVPAGEAIAGAYDL----LGFPK'	'---WQVWAS-S'
73	EOC8429886.1	Escherichia_coli	'--Q--ADP----FRSF'	'YHGIVR-----PGAGAPVGITVAEAFAQL----GFPT'	'---T-------'
74	EHE3968306.1	Shigella_sonnei	'--Q--ADP----F-RS'	'YHGIVR-----PGAGAPVGITVAEAFAQL----GFPT'	'---T-------'
75	EBX4970993.1	Salmonella_enterica_subsp._enterica_serovar_Thompson	'--Q--ADP----FRSF'	'YHGIVR-----PGAGAPVGVTVAEAFAQL----GFPT'	'---T-------'
76	XHH62961.1	Salmonella_phage_vB_Si_CECAV_FGS017	'--Q--ADP----FRSF'	'YHGIVR-----PGAGAPVGVTVAEAFAQL----GFPT'	'---T-------'
77	UGO55977.1	Escherichia_phage_JLBYU40	'--Q--ADP----FRSF'	'YHGIVR-----PGAGAPVGVTVAEAFAQL----GFPT'	'---T-------'
78	YP_009795148.1	Escherichia_phage_chee24	'--Q--ADP----FRSF'	'YHGIVR-----PGAGAPVGITVAEAFAQL----GFPT'	'---T-------'
79	EBS4928543.1	Salmonella_enterica_subsp._enterica_serovar_Bareilly	'--Q--ADP----FRSF'	'YHGIVR-----PGAGAPVGITVAEAFAQL----GFPT'	'---T-------'
80	WWD13578.1	Escherichia_phage_vB_Eco_mar004NP2	'--Q--ADP----F-RS'	'YHGIVR-----PGAGAPVGVTVAEAFAQL----GFPT'	'---T-------'
81	UVX82045.1	Bacteriophage_sp.	'-N---------QQRAG'	'GFQIY-----R-PSGVSAGEAIARAWAL----SGFPS'	'---IQTWASKP'
82	YP_009856968.1	Phage_NBEco002	'--Q--ADP----FRSF'	'YHGIVR-----PGAGAPVGITVAQAFEQL----GFPT'	'---T-------'
83	EMF5534010.1	Salmonella_enterica	'-----ADP----FRSF'	'YHGIVR-----PGAGAPVGVTVAEAFAQL----GFPT'	'---TP------'
84	YP_009792475.1	Salmonella_phage_SP01	'--Q--ADP----FRSF'	'YHGIVR-----PGAGAPVGITVAEAFAQL----GFPT'	'---T-------'
85	BEU75639.1	Escherichia_coli_phage_NG_A1	'-----ADP----FRSF'	'YHGIVR-----PGAGAPVGITVAEAFAQL----GFPI'	'---TP------'
86	WGG14438.1	Salmonella_phage_phB7	'--Q--ADP----FRSF'	'YHGIVR-----PGAGAPVGITVAQAFEQL----GFPT'	'---T-------'
87	EDV1300518.1	Salmonella_enterica_subsp._enterica_serovar_Hadar	'P-----------PRAG'	'GFQIY-----RP-GGVPAGEAIARAWAL----IGFPS'	'---TQTWASRP'
88	WLW40759.1	Escherichia_phage_Bf23	'PP---------IGRAG'	'GFNLY-----GP-GGAYAAEAMGRAWTL----AGFPA'	'---TQRWASRP'
89	EJO9575773.1	Salmonella_enterica	'P-----------PRAG'	'GFQIY-----RP-GGVPAGEAIARAWAL----IGFPS'	'---TQTWASRP'
90	YP_009280207.1	Shigella_phage_SHSML-45	'--Q--AGP----FRSF'	'YHGIVR-----PGAGAPVGVTVAEAFAQL----GFPT'	'---T-------'
91	YP_009804131.1	Salmonella_phage_SH9	'Q-----------PRAG'	'GFQIF-----RP-GGVSAGEAISRAWSL----MGFPT'	'---TQTWASRP'
92	QIO01330.1	Salmonella_phage_bobsandoy	'P-----------PRAG'	'GFQIY-----RP-GGVSAGEAIARAWAL----IGFPS'	'---TQTWASRP'
93	WAB24941.1	Citrobacter_phage_vB_CfrD-Cit2	'--Q--ADP----FRSF'	'YHGIVR-----PGAGAPVGITVAQAFEQL----GFPT'	'---T-------'
94	QXV77375.1	Escherichia_phage_DaisyDussoix	'--Q--ADP----FRSF'	'YHGIVR-----PGAGAPVGVTVAKAFAQL----GFPT'	'---T-------'
95	YP_009794581.1	Shigella_phage_SSP1	'--Q--ADP----FRSF'	'YHGIVR-----PGAGAPVGITVAEAFAQL----GFPT'	'---T-------'
96	WNL62850.1	Escherichia_phage_Es2	'--Q--ADP----FRSF'	'YHGIVR-----PGGGAPVGVTVAEAFAQL----GFPT'	'---T-------'
97	YP_009785263.1	Escherichia_phage_phiAPCEc03	'--Q--ADP----F-RS'	'YHGIVR-----PGAGAPVGVTVAEAFAQL----GFPT'	'---T-------'
98	YP_009824651.1	Escherichia_phage_vB_Eco_mar004NP2	'-----ADP----FRSF'	'YHGIVR-----PGAGAPVGVTVAEAFAQL----GFPT'	'---TP------'
99	BEU75829.1	Escherichia_coli_phage_KS_S14	'-----ADP----FRSF'	'YHGIVR-----PGAGAPVGVTVAEAFAQL----GFPT'	'---TP------'
100	YP_009853082.1	Escherichia_phage_VEc33	'--Q--ADP----F-RS'	'YHGIVR-----PGAGAPVGVTVAEAFAQL----GFPT'	'---T-------'
101	XCD29848.1	Salmonella_phage_PMBT29	'--Q--ADP----FRSF'	'YHGIVR-----PGAGAPVGITVAEAFAQL----GFPT'	'---T-------'
102	QNI21575.1	Salmonella_phage_8sent1748	'--Q--ADP----FRSF'	'YHGIVR-----PGAGAPVGVTVAEAFAQL----GFPT'	'---T-------'
103	QXV85240.1	Escherichia_phage_TrudiGerster	'-----------PSRAF'	'DFGIV-----RPGGFVPAGEAIAGAYDL----LGFPK'	'---WQLWGS-R'
104	WMU95406.1	Salmonella_phage_PH204	'--Q--ADP----FRSF'	'YHGIVR-----PGGGAPVGVTVAEAFSQL----GFPT'	'---T-------'
105	VUF55714.1	Escherichia_phage_T5_ev212	'--Q--ADP----FRSF'	'YHGIVR-----PGAGAPVGITVAEAFAQL----GFPT'	'---T-------'
106	YP_009149909.1	Escherichia_phage_DT57C	'-----ADP----YRSF'	'YHGVVR-----PGGGAPVGATVAETFKQL----GYPI'	'---TPD-----'
107	WCZ57331.1	Salmonella_phage_Kenya-K18	'PP---------IGRAG'	'GFNLY-----RP-GGAYAGEAIGRAWTL----AGFPA'	'---TQQWASRP'
108	WCZ57027.1	Salmonella_phage_Kenya-K15	'PP---------IGRAG'	'GFNLY-----RP-GGAYAGEAIGRAWTL----AGFPA'	'---TQQWASRP'
109	WVL05959.1	Salmonella_phage_vB_SalS-SIA3lw	'--Q--EDP----FRSF'	'YHGIVR-----PGAGAPVGVTVAEAFAQL----GFPT'	'---T-------'
110	QEI25753.1	Salmonella_phage_SE8	'PP---------IGRAG'	'GFNMY-----RP-GGAYAGEAIGRAWTL----AGFPA'	'---TQQWASRP'
111	YP_009848724.1	Salmonella_phage_SE11	'PP---------IGRAG'	'GFNMY-----RP-GGAYAGEAIGRAWTL----AGFPA'	'---TQQWASRP'
112	ULG01958.1	Enterobacteria_phage_RP5	'--Q--ADP----FRSF'	'YHGIVR-----PGAGAPVGVTVAEAFAQL----GFPT'	'---T-------'
113	XCO69396.1	Escherichia_phage_phiP4	'PP---------IG-RA'	'SGFNL-----YRPGGAYAGEAIGRAWTL----AGFPA'	'---TQQWASRP'
114	QXV80353.1	Escherichia_phage_IrisVonRoten	'--Q--ADP----FRSF'	'YHGIVR-----PGAGAPVGVTVAEAFAQL----GFPT'	'---T-------'
115	QPI15010.1	Salmonella_phage_GEC_vB_N3	'--Q--ADP----FRSF'	'YHGIVR-----PGAGAPVGITVAEAFAQL----GFPT'	'---T-------'
116	YP_009849685.1	Salmonella_phage_VSe12	'--Q--ADP----F-RS'	'YHGIVR-----PGAGAPVGVTVAEAFAQL----GFPT'	'---T-------'
117	AAZ03642.1	Escherichia_phage_Bf23	'PP---------IGRAG'	'GFNLY-----RP-GRAYAAKAMGRAWTL----AGFPA'	'---TQRWASRP'
118	QKE54301.1	Salmonella_phage_vB_SalS_SA001	'--Q--ADP----FRSF'	'YHGIVR-----PGAGAPVGVTVAEAFAQL----GFPT'	'---T-------'
119	ATI18596.1	Salmonella_phage_SP1a	'PP---------IGRAG'	'GFNLY-----RP-GGAYAGEAIGRAWTL----AGFPA'	'---TQQWASRP'
120	YP_009804586.1	Salmonella_phage_SP3	'PP---------IG-RA'	'SGFNL-----YRPGGAYAGEAIGRAWTL----AGFPA'	'---TQQWASRP'
121	YP_006382457.1	Escherichia_phage_vB_EcoS_AKFV33	'--Q--ADP----FRSF'	'YHGIVR-----PGAGAPVGITVAEAFAQL----GFPT'	'---T-------'
122	BEU76040.1	Escherichia_coli_phage_AZ23	'--Q--ADP----FRSF'	'YHGIVR-----PGAGAPVGVTVAEAFAQL----GFPT'	'---T-------'
123	UCR81047.1	Escherichia_phage_Lindwurm	'--Q--ADP----FRSF'	'YHGIVR-----PGAGAPVGITVAEAFAQL----GFPT'	'---T-------'
124	WWD10995.1	Escherchia_phage_Stokescottia	'--Q--ADP----FRSF'	'YHGIVR-----PGGGAPVGVTVAEAFSQL----GFPT'	'---T-------'
125	ARQ96292.1	Salmonella_phage_Stp1	'PP---------IGRAG'	'GFNLY-----RP-GGAYAGEAIGRAWTL----AGFPA'	'---TQRWASRP'
126	XKC24425.1	Salmonella_phage_HMD-P4	'-----ADP----FRSF'	'YHGIVR-----PGAGAPVGITVAEAFAQL----GFPT'	'---TP------'
127	XHH63166.1	Salmonella_phage_vB_Si_CECAV_FGS029	'PP---------IGRAG'	'GFNLY-----RP-GGAYAGEAIGRAWTL----AGFPA'	'---TQQWASRP'
128	QJA18041.1	Salmonella_phage_vB_Sen_H9	'PP---------IGRAG'	'GFNLY-----RP-GGAYAGEAIGRAWTL----AGFPA'	'---TQQWASRP'
129	WCZ57180.1	Salmonella_phage_Kenya-K16	'PP---------IG-RA'	'SGFNL-----YRPGGAYAGEAIGRAWTL----AGFPA'	'---TQQWASRP'
130	QJA17830.1	Salmonella_phage_vB_Sen_I1	'PP---------IGRAG'	'GFNLY-----RP-GGAYAGEAIGRAWTL----AGFPA'	'---TQQWASRP'
131	YP_009857185.1	Phage_NBSal005	'PP---------IGRAG'	'GFNLY-----RP-GGAYAAEAMGRAWTL----AGFPA'	'---TQQWASRP'
132	UXE05575.1	Salmonella_phage_GSP044	'PP---------IGRAG'	'GFNLY-----RPG-GAYAGEAIGRAWTL----AGFPA'	'---TQTWASRP'
133	WFG41204.1	Salmonella_phage_MET_P1_100_107	'-D-----P----YRAF'	'YYGMTR-----P-GGINVGTIVAETFKQL----GYPI'	'---TSDN----'
134	WFG41524.1	Salmonella_phage_MET_P1_179_112	'--Q--ADP----FRSF'	'YHGIVR-----PGAGAPVGVTVAEAFAQL----GFPT'	'---T-------'
135	QXV80181.1	Escherichia_phage_HildyBeyeler	'FA---------SGRAG'	'GFLIY-----RP-GGVSAGEAISRAWNL----MGFPA'	'---AQTQASRP'
136	QIO01163.1	Salmonella_phage_gmork	'P-----------PRAG'	'GFQIF-----RP-GGVSAGEAISRAWSL----MGFPT'	'---TQTWASRP'
137	UPW39107.1	Escherichia_phage_vB_EcoS_ESCO40	'--Q--ADP----FRSF'	'YHGIVR-----PGAGAPVGVTVAEAFAQL----GFPT'	'---T-------'
138	WPJ68352.1	Salmonella_phage_STP-SP2	'--Q--ADP----F-RS'	'YHGIVR-----PGAGAPVGITVAEAFAQL----GFPT'	'---T-------'
139	XDO57190.1	Salmonella_phage_SESL	'--Q--ADP----FRSF'	'YHGIVR-----PGAGAPVGITVAEAFAQL----GFPT'	'---T-------'
140	WQZ52599.1	Salmonella_phage_SP33	'PP---------IGRAG'	'GFNLY-----RPG-GAYAGEAIGRAWTL----AGFPA'	'---TQTWASRP'
141	YP_009856550.1	Salmonella_phage_L6jm	'--Q--ADP----FRSF'	'YHGIVR-----PGGGAPVGVTVAEAFAQL----GFPT'	'---T-------'
142	UPW38310.1	Escherichia_phage_vB_EcoS_ESCO30	'PP---------IGRAG'	'GFNLY-----RP-GGAYAGEAIGRAWTL----AGFPA'	'---TQQWASRP'
143	MEW0646976.1	Escherichia_coli	'PP---------IGRAG'	'GFNLY-----RP-GGAYAGEAIGRAWTL----AGFPA'	'---TQQWASRP'
144	YP_009849830.1	Salmonella_phage_Th1	'PP---------IGRAG'	'GFNLY-----RP-GGAYAGEAIGRAWTL----AGFPA'	'---TQTWASRP'
145	WBF69823.1	Klebsiella_phage_KPP2018	'PP---------IGRAG'	'GFNLY-----RPG-GAYAGEAIGRAWTL----AGFPA'	'---TQTWASRP'
146	YP_009283429.1	Salmonella_phage_NR01	'PP---------IGRAG'	'GFNLY-----RP-GGAYAGEAIGRAWTL----AGFPA'	'---TQTWASRP'
147	WYC17695.1	Salmonella_phage_vB_SpuM_X5	'PP---------IGRAG'	'GFNLY-----RP-GGAYAGEAIGRAWTL----AGFPA'	'---TQTWASRP'
148	YP_009843474.1	Escherichia_phage_vB_EcoS_HdH2	'PP---------IGRAG'	'GFNLY-----RPG-GAYAGEAIGRAWTL----AGFPA'	'---TQTWASRP'
149	QPI13621.1	Salmonella_phage_vB_SalS_ABTNLsp9	'PP---------IGRAG'	'GFNLY-----RP-GGAYAGEAIGRAWTL----AGFPA'	'---TQTWASRP'
150	ACN72594.1	Enterobacteria_phage_D1G	'-----ADP----YRSF'	'YHGVVR-----PGGGAPVGATVAETFKQL----GYPI'	'---TPD-----'
151	YP_004306626.1	Salmonella_phage_Spc35	'PP---------IGRAG'	'GFNLY-----RPG-GAYAGEAIGRAWTL----AGFPA'	'---TQTWASRP'
152	WGG14594.1	Salmonella_phage_phC11	'PP---------IGRAG'	'GFNLY-----RP-GGAYAGEAIGRAWTL----AGFPA'	'---TQTWASRP'
153	YP_009857011.1	Phage_NBSal003	'PP---------IGRAG'	'GFNLY-----RP-GGAYAGEAIGRAWTL----AGFPA'	'---TQTWASRP'
154	QJD49399.1	Salmonella_phage_vB_Sen-E22	'PP---------IGRAG'	'GFNLY-----RP-GGAYAGEAIGRAWTL----AGFPA'	'---TQTWASRP'
155	UIS66023.1	Escherichia_phage_PNJ1902	'PP---------IGRAG'	'GFNLY-----RP-GGAYAGEAIGRAWTL----AGFPA'	'---TQTWASRP'
156	WGG14174.1	Salmonella_phage_phA11	'PP---------IGRAG'	'GFNLY-----RP-GGAYAGEAIGRAWTL----AGFPA'	'---TQTWASRP'
157	XIJ72064.1	Escherichia_phage_HMD-P3	'PP---------IGRAG'	'GFNLY-----RP-GGAYAGEAIGRAWTL----AGFPA'	'---TQTWASRP'
158	QPI13164.1	Salmonella_phage_vB_SalS_ABTNLsp4	'PP---------IGRAG'	'GFNLY-----RP-GGAYAGEAIGRAWTL----AGFPA'	'---TQTWASRP'
159	UDL14130.1	Salmonella_phage_vB_SenS_S124	'PP---------IGRAG'	'GFNLY-----RP-GGAYAGEAIGRAWTL----AGFPA'	'---TQTWASRP'
160	EDT3055638.1	Salmonella_enterica_subsp._enterica	'PP---------IGRAG'	'GFNLY-----RP-GGAYAGEAIGRAWTL----AGFPA'	'---TQTWASRP'
161	UGO55636.1	Escherichia_phage_JLBYU43	'--Q--ADP----FRSF'	'YHGIVR-----PGAEAPVGITVAKAFAQL----GFPT'	'---T-------'
162	XAI97945.1	Escherichia_phage_YJin-2024a	'PP---------IGRAG'	'GFNLY-----RP-GGAYAGEAIGRAWTL----AGFPA'	'---TQTWASRP'
163	YP_009791022.1	Escherichia_phage_OSYSP	'PP---------IGRAG'	'GFNLY-----RPG-GAYAGEAIGRAWTL----AGFPA'	'---TQTWASRP'
164	WCZ57925.1	Salmonella_phage_Kenya-K38	'PP---------IGRAG'	'GFNLY-----RPG-GAYAGEAIGRAWTL----AGFPA'	'---TQTWASRP'
165	YP_009841487.1	Escherichia_phage_fp01	'--Q--ADP----F-RS'	'YHGIVR-----PGAGAPVGITVAEAFAQL----GFPT'	'---T-------'
166	QXV84460.1	Escherichia_phage_SelmaRatti	'LS---------IGRAG'	'GFNLY-----RP-KGAYAGEAIGRAWTL----AGFPA'	'---TQTWASRP'
167	ENH8359179.1	Salmonella_enterica_subsp._enterica_serovar_Chester	'--Q--ADP----FRSF'	'YHGIVR-----PGAGAPVGITVAEAFAQL----GFPT'	'---T-------'
168	QGH45209.1	Bacteriophage_Eos	'----IGNEWGQ-ADTG'	'-YFNRVQSPGQ-GIPPIPDVDQ--SYMFF-ASGQ-IY'	'SNTAVF---P-'
169	URC22523.1	Serratia_phage_vB_SmaM-Kamaji	'GSWQNGYNTV----SS'	'NTNGGGRPPNPFAVDYWYMAGFM--FFDSDGSGVPGY'	'--NDNIS-DPF'
170	QFR57744.1	Serratia_phage_Slocum	'GSWQNGYNTV----SS'	'NTNGGGRPPNPFAVDYWYMAGFM--FFDSDGSGVPGY'	'--NDNIS-DPF'
171	EBS3195687.1	Salmonella_enterica_subsp._enterica_serovar_Virchow	'--Q--ADP----FRSF'	'YHGIVR-----PGAGAPVGVTVAEAFAQL----GFPT'	'---T-------'
172	YP_009824387.1	Escherichia_phage_vB_Eco_mar003J3	'P-----------PRAG'	'GFQIF-----RP-GGVSAGEAIARAWSL----MGFPT'	'---TQTWASRP'
173	ECJ4201731.1	Salmonella_enterica_subsp._enterica_serovar_Derby	'FA---------SGRAG'	'GFMIY-----RPG-GVSAGEVISRAWNL----MGFPA'	'---TQTWASRP'
174	QIQ61537.1	Salmonella_phage_bux	'P-----------PRAG'	'GFQIF-----RPG-GVSAGEAIARAWSL----MGFPT'	'---TQTWASRP'
175	QTJ63420.1	Salmonella_phage_STWB21	'-P---------GFRAF'	'DVGIV-----RP-GGVPVGEAVARAYEM----LGFPR'	'---IQEWASRP'
176	YP_010678733.1	Salmonella_phage_vB_STy-RN29	'-P---------GFRAF'	'DVGMV-----KP-GGVPVGEAVARAYEM----LGFPR'	'---IQEWASRP'
177	QIO02001.1	Salmonella_phage_rutana	'Q-----------PRAG'	'GFQIF-----RP-GGVSAGEAIARAWSL----MGFPT'	'---TQTWASRP'
178	WMM35109.1	Salmonella_phage_EH3	'P-----------PRAG'	'GFQIF-----RPG-GVSAGEAIARAWSL----MGFPT'	'---TQTWASRP'
179	YP_009794986.1	Escherichia_phage_saus132	'-P----------PRAG'	'GFQIF-----RP-GGVPAGEAIARAWSL----MGFPT'	'---TQTWASRP'
180	YP_009848613.1	Salmonella_phage_SE24	'P-----------PRAG'	'GFQIF-----RP-GGVPAGEAIARAWSL----MGFPT'	'---TQTWASRP'
181	XDJ00087.1	Salmonella_phage_PMBT36	'P-----------PRAG'	'GFQIF-----RP-GGVSAGEAIARAWSL----MGFPT'	'---TQTWASRP'
182	YP_009146101.1	Salmonella_phage_Stitch	'P-----------PRAG'	'GFQIF-----RP-GGVSAGEAIARAWSL----MGFPT'	'---TQTWASRP'
183	WMM35261.1	Salmonella_phage_EH4	'P-----------PRAG'	'GFQIF-----RP-GGVSAGEAIARAWSL----MGFPT'	'---TQTWASRP'
184	EDV2866874.1	Salmonella_enterica_subsp._enterica_serovar_Typhimurium	'Q-----------PRAG'	'GFQIF-----RPG-GVSAGEAIARAWSL----MGFPT'	'---TQTWASRP'
185	YP_009816816.1	Salmonella_phage_Seafire	'P-----------PRAG'	'GFQIF-----RP-GGVSAGEAIARAWSL----MGFPT'	'---TQTWASRP'
186	WKV24301.1	Escherichia_phage_SUT_E1620	'Q-----------PRAG'	'GFQIF-----RP-GGVSAGEAISRAWGL----MGFPT'	'---TQTWASRP'
187	WKC58755.1	Escherichia_phage_PECP14	'Q-----------PRAG'	'GFQIF-----RP-GGVSAGEAISRAWGL----MGFPT'	'---TQTWASRP'
188	EJO9849891.1	Salmonella_enterica	'Q-----------PRAG'	'GFQIF-----RP-GGVSAGEAIARAWSL----MGFPT'	'---TQTWASRP'
189	YP_009857907.1	Salmonella_phage_bombadil	'P-----------PRAG'	'GFQIF-----RP-GGVPAGEAIARAWSL----MGFPT'	'---TQTWASRP'
190	UXD79617.1	Klebsiella_phage_150049	'P-----------PRAG'	'GFQIF-----RPG-GVSAGEAIARAWSL----MGFPT'	'---TQTWASRP'
191	QEG07468.1	Salmonella_phage_SE3	'P-----------PRAG'	'GFQIF-----RP-GGVSAGEAIARAWSL----MGFPT'	'---TQTWASRP'
192	QRV67772.1	Phage_vB_SabS_Sds2	'P-----------PRAG'	'GFQIF-----RP-GGVSAGEAIARAWSL----MGFPT'	'---TQTWASRP'
193	WFG41364.1	Salmonella_phage_MET_P1_137_112	'P-----------PRAG'	'GFQIF-----RP-GGVSAGEAIARAWSL----MGFPT'	'---TQTWASRP'
194	WVH10154.1	Salmonella_phage_vB_SalS-SIY1lw	'Q-----------PRAG'	'GFQIF-----RP-GGVSAGEAISRAWSL----MGFPT'	'---TQTWASRP'
195	ELI0696304.1	Salmonella_enterica	'Q-----------PRAG'	'GFQIF-----RP-GGVSAGEAISRAWSL----MGFPT'	'---TQTWASRP'
196	WYX90602.1	Salmonella_phage_KKP_3831	'Q-----------PRAG'	'GFQIF-----RP-GGVSAGEAIARAWSL----MGFPT'	'---TQTWASRP'
197	YP_009858234.1	Salmonella_phage_rokbiter	'Q-----------PRAG'	'GFQIF-----RPG-GVSAGEAIARAWSL----MGFPT'	'---TQTWASRP'
198	WCO82234.1	Salmonella_phage_PRF-SP13	'Q-----------PRAG'	'GFQIF-----RPG-GVSAGEAIARAWSL----MGFPT'	'---TQTWASRP'
199	YP_009858397.1	Salmonella_phage_fuchur	'P-----------PRAG'	'GFQIF-----RP-GGVSAGEAIARAWSL----MGFPT'	'---TQTWASRP'
200	YP_009805278.1	Salmonella_phage_S116	'Q-----------PRAG'	'GFQIF-----RP-GGVSAGEAISRAWSL----MGFPT'	'---TQTWASRP'
201	YP_009806052.1	Salmonella_phage_S147	'Q-----------PRAG'	'GFQIF-----RPG-GVSAGEAIARAWSL----MGFPT'	'---TQTWASRP'
202	QIN99637.1	Salmonella_phage_vaffelhjerte	'-P----------PRAG'	'GFQIF-----RP-GGVPAGEAIARAWSL----MGFPT'	'---TQTWASRP'
203	YP_009851883.1	Salmonella_phage_OSY-STA	'Q-----------P-RA'	'F-QIF-----RP-GGVSAGEAISRAWSL----MGFPT'	'---TQTWASRP'
204	WP_319846317.1	Citrobacter_portucalensis	'Q-----------PRAG'	'GFQIF-----RP-GGVSAGEAIARAWSL----MGFPT'	'---TQTWASRP'
205	YP_009852070.1	Salmonella_phage_2-3	'P-----------PRAG'	'GFQIF-----RP-GGVPAGEAIARAWSL----MGFPT'	'---TQTWASRP'
206	YP_009819432.1	Salmonella_phage_1-23	'Q-----------PRAG'	'GFQIF-----RP-GGVSAGEAISRAWSL----MGFPT'	'---TQTWASRP'
207	QNI21950.1	Salmonella_phage_8sent65	'P-----------PRAG'	'GFQIF-----RPG-GVPAGEAIARAWSL----MGFPT'	'---TQTWASRP'
208	ECJ3451677.1	Salmonella_enterica	'Q-----------P-RA'	'F-QIF-----RP-GGVSAGEAISRAWSL----MGFPT'	'---TQTWASRP'
209	QFG07534.1	Salmonella_phage_vB_SenS_SB10	'Q-----------PRAG'	'GFQIF-----RP-GGVSAGEAISRAWGL----MGFPT'	'---TQTWASRP'
210	QCQ65488.1	Salmonella_phage_Seabear	'-P----------PRAG'	'GFQIF-----RP-GGVSAGEAIARAWSL----MGFPT'	'---TQTWARRP'
211	WP_349043553.1	Brucella_melitensis	'P-----------PRAG'	'GFQIF-----RP-GGVPAAEAIARAWSL----MGFPT'	'---TQTWASRP'
212	QXV85422.1	Escherichia_phage_TrudiRoth	'P-----------PRAG'	'GFQIF-----RPG-GVSAGEAIARAWSL----MGFPT'	'---IQTWASRP'
213	YP_009845375.1	Salmonella_phage_Sepoy	'Q-----------PRAG'	'GFQIF-----RP-GGVSAGEAISRAWGL----MGFPT'	'---TQTWASRP'
214	YP_009858071.1	Salmonella_phage_faergetype	'Q-----------PRAG'	'GFQIF-----RP-GGVSAGEAISRAWGL----MGFPT'	'---TQTWASRP'
215	ELI5798194.1	Salmonella_enterica	'-P---------GFRAF'	'DVGIV-----RP-GGVPVGEAVARAYEM----LGFPR'	'---TQEWASRP'
216	WLI71308.1	Salmonella_phage_vB_SenS-AKM_ECS	'-P---------GFRAF'	'DVGIV-----RP-GGVPVGEAVARAYEM----LGFPR'	'---TQEWASRP'
217	QPI17640.1	Phage_MSP1	'-P---------GFRAF'	'DMGIV-----RP-GGVPVGEAVARAYEM----LGFPR'	'---TQEWASRP'
218	YP_009812307.1	Salmonella_phage_Sw2	'-P---------GFRAF'	'DVGIV-----RP-GGVPVGEAVARAYEM----LGFPR'	'---TQEWASRP'
219	QNR52195.1	Escherichia_coli_phage_vB_EcoS_Ace	'-P---------GFRAF'	'DVGIV-----RP-GGVPVGEAVARAYEM----LGFPR'	'---TQEWASRP'
220	ARM69832.1	Salmonella_phage_BSP22A	'Q-----------PRAG'	'GFQIF-----RP-GGVSAGEAISRAWSL----MGFPT'	'---TQTWASRP'
221	UQT65187.1	Salmonella_phage_BD13	'Q-----------PRAG'	'GFQIY-----RP-GGVSAGEAIARAWAL----IGFPS'	'---TQTWASRP'
222	QDH47394.1	Salmonella_phage_vB_SenS_SB9	'P-----------PRAG'	'GFQIF-----RP-GGVPAGEAIARAWSL----MGFPT'	'---TQTWASRP'
223	BDC47610.1	Escherichia_phage_EscoHU1	'Q-----------PRAG'	'GFQIF-----RP-GGVSAGEAISRAWGL----MGFPT'	'---TQTWASRP'
224	QYC50589.1	Salmonella_phage_JNwz02	'Q-----------PRAG'	'GFQIF-----RP-GGVSAGEAISRAWGL----MGFPT'	'---TQTWASRP'
225	XCH42174.1	Salmonella_phage_PMBT22	'Q-----------PRAG'	'GFQIY-----RP-GGVSAGEAIARAWAL----IGFPS'	'---TQTWASRP'
226	YP_009858562.1	Salmonella_phage_bastian	'Q-----------PRAG'	'GFQIY-----RP-GGVSAGEAIARAWAL----IGFPS'	'---TQTWASRP'
227	YP_009848214.1	Salmonella_phage_vB_SenS_SB13	'Q-----------PRAG'	'GFQIF-----RP-GGVSAGEAISRAWGL----MGFPT'	'---TQTWASRP'
228	UUT40857.1	Salmonella_phage_GSP001	'Q-----------PRAG'	'GFQIF-----RP-GGVSAGEAISRAWGL----MGFPT'	'---TQTWASRP'
229	QXV84736.1	Escherichia_phage_SuperGirl	'Q-----------PRAG'	'GFQIF-----RP-GGVSAGEAISRAWGL----MGFPT'	'---TQTWASRP'
230	WMM34952.1	Salmonella_phage_EH1	'Q-----------PRAG'	'GFQIY-----RP-GGVSAGEAIARAWAL----IGFPS'	'---TQTWASRP'
231	XCD29554.1	Salmonella_phage_PMBT27	'P-----------PRAG'	'GFQIF-----RP-GGVPAGEAIARAWSL----MGFPT'	'---TQTWASRP'
232	CAL5098866.1	Salmonella_phage_Tennessee	'Q-----------QRAG'	'GFQIY-----RP-GGVSAGEAIARAWAL----IGFPS'	'---TQTWASRP'
233	YP_009856724.1	Phage_NBEco001	'PP---------IGRAG'	'GFNLY-----RPG-GAYAGEAIGRAWTL----AGFPA'	'---TQTWASRP'
234	EDY0344208.1	Salmonella_enterica_subsp._enterica	'Q-----------PRAG'	'GFQIF-----RP-GGVSAGEAISRAWGL----MGFPT'	'---TQTWASRP'
235	EJP1088697.1	Salmonella_enterica	'Q-----------PRAG'	'GFQIF-----RP-GGVSAGEAISRAWGL----MGFPT'	'---TQTWASRP'
236	UIR90737.1	Escherichia_phage_PSa2	'Q-----------PRAG'	'GFQIF-----RP-GGVSAGEAISRAWRL----MGFPT'	'---TQTWASRP'
237	QIO01834.1	Salmonella_phage_falkor	'P-----------PRAG'	'GFQIF-----RP-GGVPAGEAIARAWSL----MGFPT'	'---TQTWASRP'
238	XDJ00742.1	Salmonella_phage_PMBT26	'Q-----------PRAG'	'GFQIY-----RP-GGVSAGEAIARAWAL----IGFPS'	'---TQEWASRP'
239	XAG95850.1	Enterobacter_phage_KKP_3711	'----LGTTMAT-AECG'	'-YAATYSTGGG-GIGIPPIPDLDQSYLYL-ASGA-IY'	'VLTPSF---Q-'
240	YP_009858901.1	Salmonella_phage_atrejo	'Q-----------PRAG'	'GFQIY-----RP-GGVSAGEAIARAWAL----IGFPS'	'---TQEWASRP'
241	WWD11578.1	Escherichia_phage_SmurfNell	'Q-----------PRAG'	'GFQIY-----RP-GGVSAGEAIARAWAL----IGFPS'	'---TQTWASRP'
242	YP_009853229.1	Salmonella_phage_1-19	'Q-----------PRAG'	'GFQIY-----RP-GGVSAGEAIARAWAL----IGFPS'	'---TQTWASRP'
243	YP_009805728.1	Salmonella_phage_S132	'Q-----------PRAG'	'GFQIY-----RP-GGVSAGEAIARAWAL----IGFPS'	'---TQTWASRP'
244	YP_009815133.1	Salmonella_phage_STG2	'Q-----------PRAG'	'GFQIF-----RP-GGVSAGEAISRAWGL----MGFPT'	'---TQTWASRP'
245	YP_009320892.1	Salmonella_phage_100268_sal2	'Q-----------PRAG'	'GFQIY-----RP-GGVSAGEAIARAWAL----IGFPS'	'---TQTWASRP'
246	YP_009805431.1	Salmonella_phage_S126	'Q-----------PRAG'	'GFQIY-----RP-GGVSAGEAIARAWAL----IGFPS'	'---TQEWASRP'
247	QQV93675.1	Salmonella_phage_SP_Thor	'Q-----------PRAG'	'GFQIY-----RP-GGVSAGEAIARAWAL----IGFPS'	'---TQEWASRP'
248	YP_009804956.1	Salmonella_phage_S113	'Q-----------PRAG'	'GFQIY-----RP-GGVSAGEAIARAWAL----IGFPS'	'---TQTWASRP'
249	WXX00999.1	Salmonella_phage_1586	'P-----------PRAG'	'GFQIF-----RP-GGVPAGEAIARAWSL----MGFPT'	'---TQTWASRP'
250	YP_007237123.1	Yersinia_phage_phiR2-01	'-----------EQRAY'	'GANIF-----RPG-GVSPGETISICYTL----LGF-G'	'---TMEYSN-S'
251	EBX7861862.1	Salmonella_enterica_subsp._enterica_serovar_Bareilly	'FPG--G------PRVQ'	'GASGLR----------DIFGVQSAAFSLL----GMSV'	'---YNPYGSS-'
252	EAT0097360.1	Salmonella_enterica	'FPG--G------PRVQ'	'GASGLR----------DIFGVQSAAFSLL----GMSV'	'---YNSSGSS-'
253	NCB96445.1	Negativicutes_bacterium	'TE---------LGACT'	'GDSAI-----FS-ANVPQGSNKPEQRYW----NPNSN'	'----FRGGGGT'
254	XCG95696.1	Klebsiella_phage_vB_Kpn13-P1	'---WVQSLAVTGSQHG'	'AAAGPNNIPGWNRVT---------------QRNWNPY'	'-----------'
255	XCG95839.1	Klebsiella_phage_vB_Kpn13-P2	'---WVQSLAVTGSQHG'	'AAAGPNNIPGWNRVT---------------QRNWNPY'	'-----------'
256	XCG96848.1	Klebsiella_phage_vB_Kpn2-P1	'---WVQSLAVTGSQHG'	'AAAGPNNIPGWNRVT---------------QRNWNPY'	'-----------'
257	XCG96559.1	Klebsiella_phage_vB_Kpn24-P2	'---WVQSLAVTGSQHG'	'AATGPNNIPGWNRVT---------------QRNWNPY'	'-----------'
258	CAD5240302.1	Klebsiella_phage_vB_KaS-Veronica	'---WVQSLAVTGSQHG'	'AAAGPNNIPGWNRVT---------------QRNWNPY'	'-----------'
259	UEP19492.1	Klebsiella_phage_vB_KpnS-VAC51	'---WVQSLAVTGSQHG'	'AAAGPNNIPGWNRVT---------------QRNWNPY'	'-----------'
260	YP_009802301.1	Escherichia_phage_Gostya9	'DL----------IGVS'	'GATIT-----GV-WSQYPYKRTPNRNW-----LPRGS'	'----YSGASSS'
261	EJB4242437.1	Salmonella_enterica	'LV-----------GIR'	'NESTK-----RK-RGSN-LNWTPRSNPA----LPVEM'	'----YAGASNP'
262	HCH9411546.1	Salmonella_enterica	'EN---------ISI-W'	'GW-IM-----YQ--WRDPQDWYMYTN-W----IP---'	'----YA---GG'
263	YP_009966103.1	Escherichia_phage_H8	'EN---------ISI-W'	'GW-IM-----YQ--WRDPQDWYMYTN-W----IP---'	'----YA---GG'
264	WCX68684.1	Salmonella_phage_GSW6	'EN---------ISIWG'	'GW-IM-----YQ-W-RDPQDWYMYTN-W----IPR--'	'----YAG---G'
265	YP_009194791.1	Salmonella_phage_Shivani	'ES---------ISI-W'	'GW-IM-----YQ--WRDPQDWYMYTN-W----IP---'	'----YA---GG'
266	YP_009806053.1	Salmonella_phage_S124	'ES---------ISIWG'	'GW-IM-----YQ-W-RDPQDWYMYTN-W----IPR--'	'----YAG---G'
267	WDR22242.1	Salmonella_phage_vB_SenS_UTK0009	'QS---------ISI-W'	'GW-VM-----YQ--YRDPQDWYMYTN-W----IP---'	'----YA---GG'
