# Supplementary material for: Deep learning-guided structural analysis of a novel bacteriophage KPP105 against multidrug-resistant Klebsiella pneumoniae
Source: Comput Struct Biotechnol J. 2025 May 1;27:1827–37. doi: 10.1016/j.csbj.2025.04.032 (PMC12136712; doi:10.1016/j.csbj.2025.04.032)
Supplement: Supplementary file 3 — Supplementary material [file mmc11.xlsx]

## Sheet: Table S10
TABLE S10. Summary of strain information and antibiotics-resistance characteristics of ESBL(+) K. pneumoniae isolates used in this study
"Bacteria" indicates the bacterial species used in this study.
"Stock No." refers to the internal laboratory strain identifier.
"Isolate No." represents the original sample code or clinical isolate number deposited in the Asian Bacterial Bank (ABB) of the Asia Pacific Foundation for Infectious Diseases (APFID).
"Collection date" indicates the year the strain was collected.
"Origin" denotes the clinical source of the sample.
The next 13 columns summarize the results of antimicrobial susceptibility testing (MIC test) against selected antibiotics: AMP, GEN, CIP, CAZ, AZT, IMI, TGC, SXT, CTX, P/T, ETP, AMI, and A/S. Susceptibility interpretations are as follows: S = susceptible, I = intermediate, and R = resistant.
The next 5 columns indicate the presence or absence of resistance markers, including TEM, SHV, CTX-M-1, and CTX-M-9 genes, as well as phenotypic resistance to carbapenem antibiotics.
Bacteria	Stock No.	Isolates No.	Collection date	Origin	AMP 0.06-256	AMP	GEN 0.06-64	GEN	CIP 0.06-64	CIP	CAZ 0.06-64	CAZ	AZT 0.06-64	AZT	IMI 0.06-64	IMI	TGC 0.06-64	TGC	SXT 0.03/0.59-32/608	SXT	CTX 0.12-128	CTX	P/T 0.25/4-256/4	P/T	ETP 0.03-32	ETP	AMI 0.12-128	AMI	A/S 0.06/0.03-64/32	A/S	TEM	SHV	CTX-M1	CTX-M9	Carbapenem-R
Klebsiella pneumoniae	K-01	KBN K-1	2020	Stool	>256	R	32	R	>64	R	>64	R	>64	R	1	S	16	R	>32/608	R	>128	R	256/4	R	1	R	4	S	>64/32	R	N/D	SHV-1	CTX-M-15	N/D	R
Klebsiella pneumoniae	K-02	KBN K-2	2020	Stool	>256	R	1	S	>64	R	>64	R	>64	R	0.12	S	8	R	8/152	R	>128	R	>256/4	R	2	R	2	S	>64/32	R	N/D	SHV-11	CTX-M-15	N/D	R
Klebsiella pneumoniae	P-03	KBN P-1	2020	Stool	>256	R	>64	R	>64	R	>64	R	>64	R	1	S	4	R	>32/608	R	32	R	32/4	I	0.5	I	>128	R	>64/32	R	N/D	SHV-11	CTX-M-3	N/D	R
Klebsiella pneumoniae	P-04	KBN B-1	2020	Stool	>256	R	>64	R	>64	R	>64	R	>64	R	2	I	1	S	>32/608	R	64	R	>256/4	R	1	R	>128	R	>64/32	R	N/D	SHV-11	N/D	N/D	R
Klebsiella pneumoniae	SMC1306-147	K01-KPN-13-134	2013	Blood	>256	R	>64	R	>64	R	>64	R	>64	R	0.25	S	8	R	>32/608	R	128	R	>256/4	R	0.5	I	>128	R	>64/32	R	N/D	SHV-11	CTX-M-15	CTX-M-14	R
Klebsiella pneumoniae	SMC1308-033	K01-KPN-13-149	2013	Blood	>256	R	>64	R	0.06	S	>64	R	>64	R	2	I	0.5	S	>32/608	R	>128	R	256/4	R	0.5	I	>128	R	>64/32	R	N/D	SHV-11	N/D	N/D	R
Klebsiella pneumoniae	K07-003 (2013)	K07-KPN-13-002	2013	Blood	>256	R	2	S	2	I	>64	R	>64	R	0.25	S	1	S	>32/608	R	16	R	4/4	S	2	R	16	S	32/16	R	TEM-1	SHV-1	N/D	N/D	R
Klebsiella pneumoniae	K14-045 (2013)	K14-KPN-13-016	2013	Blood	>256	R	>64	R	>64	R	>64	R	>64	R	1	S	8	R	>32/608	R	>128	R	>256/4	R	0.5	I	>128	R	>64/32	R	N/D	SHV-1	CTX-M-15	N/D	R
Klebsiella pneumoniae	K16-117	K16-KPN-13-008	2013	Blood	>256	R	1	S	>64	R	>64	R	>64	R	0.5	S	0.5	S	>32/608	R	>128	R	>256/4	R	0.5	I	2	S	>64/32	R	TEM-1	SHV-1	CTX-M-15	N/D	R
Klebsiella pneumoniae	K16-203	K16-KPN-13-022	2013	Blood	>256	R	>64	R	>64	R	>64	R	>64	R	4	R	4	R	4/76	R	>128	R	>256/4	R	>32	R	>128	R	>64/32	R	N/D	SHV-1	N/D	N/D	R
Klebsiella pneumoniae	K20-B-306	K20-KPN-12-057	2013	Blood	>256	R	1	S	64	R	>64	R	>64	R	8	R	0.5	S	0.5/9.5	S	>128	R	>256/4	R	>32	R	16	S	>64/32	R	TEM-1	SHV-11	CTX-M-15	N/D	R
Klebsiella pneumoniae	K20-B-372	K20-KPN-12-067	2013	Blood	>256	R	>64	R	>64	R	>64	R	>64	R	1	S	8	R	>32/608	R	>128	R	>256/4	R	0.5	I	>128	R	>64/32	R	N/D	SHV-1	N/D	N/D	R
Klebsiella pneumoniae	K21-126	K21-KPN-12-013	2013	Blood	>256	R	1	S	>64	R	>64	R	>64	R	0.25	S	0.5	S	8/152	R	>128	R	>256/4	R	2	R	2	S	>64/32	R	N/D	SHV-1	N/D	N/D	R
Klebsiella pneumoniae	K22-241	K22-KPN-13-007	2013	Blood	>256	R	2	S	>64	R	>64	R	>64	R	0.25	S	8	R	>32/608	R	128	R	>256/4	R	0.5	I	2	S	>64/32	R	N/D	SHV-1	N/D	N/D	R
Klebsiella pneumoniae	K22-286	K22-KPN-13-013	2013	Blood	>256	R	>64	R	>64	R	>64	R	>64	R	2	I	1	S	>32/608	R	64	R	>256/4	R	1	R	>128	R	>64/32	R	N/D	SHV-1	N/D	N/D	R
* Ampicillin (AMP); Gentamicin (GEN); Ciprofloxacin (CIP); Ceftazidime (CAZ); Aztreonam (AZT); Imipenem (IMI); Tigecycline (TGC); Trimethoprim-sulfamethoxazole (SXT); Cefotaxime (CTX); Piperacillin-tazobactam (P/T); Ertapenem (ETP); Amikacin (AMI); Ampicillin-sulbactam (A/S)
* R: resistant, I: intermediate, S: susceptible
* N/D: non-detected
