# Supplementary material for: Deep learning-guided structural analysis of a novel bacteriophage KPP105 against multidrug-resistant Klebsiella pneumoniae
Source: Comput Struct Biotechnol J. 2025 May 1;27:1827–37. doi: 10.1016/j.csbj.2025.04.032 (PMC12136712; doi:10.1016/j.csbj.2025.04.032)
Supplement: Supplementary file 4 — Supplementary material [file mmc12.xlsx]

## Sheet: Table S11
TABLE S11. Lifestyle prediction of bacteriophage KPP105 using five computational tools.
"Tool" is the name the bioinformatic tool used to predict the phage lifestyle.
"Predicton" is the lifestyle of KPP105 as predicted by each tool.
"Score" is the confidence score or probability associated with the prediction (ranging from 0 to 1).
Tool	Prediction	Score
phageGE	Virulent	0.914
phaTYP	Virulent	1
bacphlip	Virulent	0.923
phageAI	Virulent	0.999
phageScope	Virulent	1
