# Supplementary material for: Deep learning-guided structural analysis of a novel bacteriophage KPP105 against multidrug-resistant Klebsiella pneumoniae
Source: Comput Struct Biotechnol J. 2025 May 1;27:1827–37. doi: 10.1016/j.csbj.2025.04.032 (PMC12136712; doi:10.1016/j.csbj.2025.04.032)
Supplement: Supplementary file 5 — Supplementary material [file mmc2.xlsx]

## Sheet: Table S1
TABLE S1. Genomic features of isolated lytic bacteriophage KPP105.
Features	KPP105
Size (bp)	113143
GC contents	45.55
Number of contigs	1
Coding density	88.38
Number of CDSs	150
Number of tRNA genes	20
Total number of genes	170
