# Supplementary material for: Deep learning-guided structural analysis of a novel bacteriophage KPP105 against multidrug-resistant Klebsiella pneumoniae
Source: Comput Struct Biotechnol J. 2025 May 1;27:1827–37. doi: 10.1016/j.csbj.2025.04.032 (PMC12136712; doi:10.1016/j.csbj.2025.04.032)
Supplement: Supplementary file 6 — Supplementary material [file mmc3.xlsx]

## Sheet: Table S2
TABLE S2. The functional annotation of isolated bacteriophage KPP105.
"PEG id" is the ID of protein-encoding gene (PEG) assigned by RAST Annotation Server.
"RAST product" is the product of PEGs assigned by RAST annotation server.
The next 5 columns "NCBI BLAST target", "NCBI target product", "NCBI target strain", "NCBI coverage", "NCBI identity", indicate ID, function and strain of the BLAST database hit, and its values for query coverage and percent identity against NCBI non-redundant (nr) protein sequences database, respectively.
The next column, "PHROG Category" is the functional category assigned to each PEG based on BLAST search against the PHROG database, which clusters phage proteins into functionally annotated orthologous groups.
The next 5 columns are BLAST results against the curated PHROG database according to "lysis" category. "PHROG index", "PHROG lysis product", "PHROG coverage", "PHROG identity", "PHROG e-value" are the index, function, and its values for percent identity, query coverage, and e-value for the curated database hits, respectively.
PEG id	RAST product	NCBI BLAST target	NCBI target product	NCBI target strain	NCBI coverage	NCBI identity	PHROG category	PHROG index	PHROG lysis product	PHROG identity	PHROG coverage	PHROG e-value
peg.1	hypothetical protein	QJT71491.1	hypothetical protein IDEKMECI_00008	Klebsiella phage KP_LZD_B01	1	1	Unknown	N/A	N/A	N/A	N/A	N/A
peg.2	hypothetical protein	QCG76593.1	nucleoside transporter	Klebsiella phage vB_KpnS_FZ41	0.964286	0.964286	Unknown	N/A	N/A	N/A	N/A	N/A
peg.3	hypothetical protein	WP_091962872.1	hypothetical protein	Prevotella sp. tc2-28	0.833333	0.361111	Unknown	N/A	N/A	N/A	N/A	N/A
peg.4	hypothetical protein	YP_009852089.1	hypothetical protein	Salmonella phage 2-3	0.876325	0.501767	Unknown	N/A	N/A	N/A	N/A	N/A
peg.5	hypothetical protein	QJT71496.1	hypothetical protein IDEKMECI_00013	Klebsiella phage KP_LZD_B01	1	1	Unknown	N/A	N/A	N/A	N/A	N/A
peg.6	hypothetical protein	QJT71497.1	hypothetical protein IDEKMECI_00014	Klebsiella phage KP_LZD_B01	1	0.982249	Unknown	N/A	N/A	N/A	N/A	N/A
peg.7	hypothetical protein	QFR57292.1	hypothetical protein AmPhEK80_0022	Klebsiella phage AmPh_EK80	1	0.977444	Unknown	N/A	N/A	N/A	N/A	N/A
peg.8	Phage protein	YP_009815107.1	putative terminase	Salmonella phage STG2	0.955696	0.588608	packaging machinery	N/A	N/A	N/A	N/A	N/A
peg.9	hypothetical protein	YP_009794548.1	excinuclease ABC subunit B	Shigella phage SSP1	0.983871	0.451613	Unknown	N/A	N/A	N/A	N/A	N/A
peg.10	hypothetical protein	QBX07017.1	hypothetical protein CPT_Spivey_182	Klebsiella phage Spivey	1	0.989474	Unknown	N/A	N/A	N/A	N/A	N/A
peg.11	hypothetical protein	WP_024993585.1	DUF4145 domain-containing protein	Phocaeicola paurosaccharolyticus	0.918699	0.235772	Unknown	N/A	N/A	N/A	N/A	N/A
peg.12	hypothetical protein	QFR57297.1	hypothetical protein AmPhEK80_0027	Klebsiella phage AmPh_EK80	1	0.993548	Unknown	N/A	N/A	N/A	N/A	N/A
peg.13	hypothetical protein	YP_009620947.1	hypothetical protein CPT_Sugarland_028	Klebsiella phage Sugarland	1	1	Unknown	N/A	N/A	N/A	N/A	N/A
peg.14	hypothetical protein	VUF54814.1	Phage protein	Escherichia phage T5_ev212	0.938053	0.345133	Unknown	N/A	N/A	N/A	N/A	N/A
peg.15	hypothetical protein	WP_067549806.1	sulfatase	Algoriphagus sanaruensis	0.939024	0.317073	Unknown	N/A	N/A	N/A	N/A	N/A
peg.16	hypothetical protein	YP_009802195.1	putative membrane protein	Escherichia phage Gostya9	1	0.333333	moron, auxiliary metabolic gene and host takeover	N/A	N/A	N/A	N/A	N/A
peg.17	diguanylate cyclase/phosphodiesterase (GGDEF & EAL domains) with PAS/PAC sensor(s)	YP_009620951.1	hypothetical protein CPT_Sugarland_032	Klebsiella phage Sugarland	1	1	Unknown	N/A	N/A	N/A	N/A	N/A
peg.18	hypothetical protein	QEG11304.1	hypothetical protein KPN4_118	Klebsiella phage KPN4	1	1	Unknown	N/A	N/A	N/A	N/A	N/A
peg.19	hypothetical protein	YP_009620953.1	hypothetical protein CPT_Sugarland_034	Klebsiella phage Sugarland	1	0.974359	Unknown	N/A	N/A	N/A	N/A	N/A
peg.20	hypothetical protein	QCG76517.1	capsid scaffolding protein	Klebsiella phage vB_KpnS_FZ41	1	0.983607	packaging machinery	N/A	N/A	N/A	N/A	N/A
peg.21	hypothetical protein	YP_009620955.1	hypothietical protein	Klebsiella phage Sugarland	1	0.961039	Unknown	N/A	N/A	N/A	N/A	N/A
peg.22	putative serine/threonine protein phosphatase	YP_009597410.1	serine/threonine protein phosphatase	Klebsiella phage vB_Kpn_IME260	1	1	Unknown	N/A	N/A	N/A	N/A	N/A
peg.23	hypothetical protein	WP_183733452.1	phosphoglucomutase/phosphomannomutase family protein	Desulfurispira natronophila	0.975	0.3	Unknown	N/A	N/A	N/A	N/A	N/A
peg.24	hypothetical protein	QEA03217.1	hypothetical protein	Klebsiella phage KpGranit	1	0.992537	Unknown	N/A	N/A	N/A	N/A	N/A
peg.25	thioredoxin	YP_009597413.1	thioredoxin	Klebsiella phage vB_Kpn_IME260	1	1	DNA, RNA and nucleotide metabolism	N/A	N/A	N/A	N/A	N/A
peg.26	hypothetical protein	VUF54907.1	Phage protein	Escherichia phage T5_ev212	0.992537	0.649254	Unknown	N/A	N/A	N/A	N/A	N/A
peg.27	hypothetical protein	YP_009815089.1	putative membrane protein	Salmonella phage STG2	0.949275	0.478261	moron, auxiliary metabolic gene and host takeover	N/A	N/A	N/A	N/A	N/A
peg.28	endolysin	QEG11294.1	endolysin	Klebsiella phage KPN4	1	1	lysis	phrog_465	endolysin	0.9927	1	8e-101
peg.29	holin	QBX06997.1	putative holin	Klebsiella phage Spivey	1	1	lysis	phrog_860	holin	0.9955	1	9e-166
peg.30	ATP-dependent Clp protease proteolytic subunit ClpP (EC 3.4.21.92)	YP_009597417.1	ATP-dependent Clp protease proteolytic subunit	Klebsiella phage vB_Kpn_IME260	1	1	Unknown	N/A	N/A	N/A	N/A	N/A
peg.31	Phage deoxynucleotide monophosphate kinase (EC 2.7.4.13) (ACLAME 371)	YP_009620965.1	deoxynucleotide 5'-monophosphate kinase	Klebsiella phage Sugarland	1	0.992095	Unknown	N/A	N/A	N/A	N/A	N/A
peg.32	hypothetical protein	QCG76525.1	O-spanin	Klebsiella phage vB_KpnS_FZ41	1	1	lysis	phrog_812	o-spanin	1	1	8e-24
peg.33	hypothetical protein	YP_009620967.1	I-spanin	Klebsiella phage Sugarland	1	0.973856	lysis	phrog_739	i-spanin	0.9739	1	5e-110
peg.34	hypothetical protein	QCG76527.1	DNA polymerase III subunit epsilon	Klebsiella phage vB_KpnS_FZ41	1	0.970464	DNA, RNA and nucleotide metabolism	N/A	N/A	N/A	N/A	N/A
peg.35	hypothetical protein	QCG76528.1	6-phosphofructokinase	Klebsiella phage vB_KpnS_FZ41	1	0.930769	Unknown	N/A	N/A	N/A	N/A	N/A
peg.36	hypothetical protein	QCG76529.1	tail tape measure protein	Klebsiella phage vB_KpnS_FZ41	1	0.993056	structural	N/A	N/A	N/A	N/A	N/A
peg.37	hypothetical protein	YP_009620971.1	hypothetical protein CPT_Sugarland_052	Klebsiella phage Sugarland	1	1	Unknown	N/A	N/A	N/A	N/A	N/A
peg.38	hypothetical protein	YP_009620972.1	hypothetical protein CPT_Sugarland_053	Klebsiella phage Sugarland	1	1	Unknown	N/A	N/A	N/A	N/A	N/A
peg.39	hypothetical protein	QEG11284.1	hypothetical protein KPN4_98	Klebsiella phage KPN4	1	1	Unknown	N/A	N/A	N/A	N/A	N/A
peg.40	hypothetical protein	QEG11283.1	hypothetical protein KPN4_97	Klebsiella phage KPN4	1	1	Unknown	N/A	N/A	N/A	N/A	N/A
peg.41	hypothetical protein	QCG76530.1	RNA polymerase sigma-54 factor	Klebsiella phage vB_KpnS_FZ41	1	1	transcription regulation	N/A	N/A	N/A	N/A	N/A
peg.42	hypothetical protein	PFX12610.1	Ankyrin repeat domain-containing protein 50	Stylophora pistillata	0.911111	0.444444	Unknown	N/A	N/A	N/A	N/A	N/A
peg.43	hypothetical protein	QBX06983.1	4-hydroxy-3-polyprenylbenzoate decarboxylase	Klebsiella phage Spivey	1	0.991667	Unknown	N/A	N/A	N/A	N/A	N/A
peg.44	hypothetical protein	YP_009620978.1	hypothetical protein CPT_Sugarland_059	Klebsiella phage Sugarland	1	0.986667	Unknown	N/A	N/A	N/A	N/A	N/A
peg.45	hypothetical protein	QJT71535.1	hypothetical protein IDEKMECI_00052	Klebsiella phage KP_LZD_B01	1	1	Unknown	N/A	N/A	N/A	N/A	N/A
peg.46	hypothetical protein	QCG76531.1	coil containing protein	Klebsiella phage vB_KpnS_FZ41	1	0.955556	Unknown	N/A	N/A	N/A	N/A	N/A
peg.47	hypothetical protein	YP_009597431.1	hypothetical protein	Klebsiella phage vB_Kpn_IME260	1	1	Unknown	N/A	N/A	N/A	N/A	N/A
peg.48	hypothetical protein	YP_009597432.1	hypothetical protein	Klebsiella phage vB_Kpn_IME260	1	1	Unknown	N/A	N/A	N/A	N/A	N/A
peg.49	hypothetical protein	YP_009597433.1	hypothetical protein	Klebsiella phage vB_Kpn_IME260	1	1	Unknown	N/A	N/A	N/A	N/A	N/A
peg.50	hypothetical protein	QFR57335.1	hypothetical protein AmPhEK80_0065	Klebsiella phage AmPh_EK80	1	1	Unknown	N/A	N/A	N/A	N/A	N/A
peg.51	hypothetical protein	YP_009597435.1	hypothetical protein	Klebsiella phage vB_Kpn_IME260	1	1	Unknown	N/A	N/A	N/A	N/A	N/A
peg.52	hypothetical protein	YP_009597436.1	hypothetical protein	Klebsiella phage vB_Kpn_IME260	1	1	Unknown	N/A	N/A	N/A	N/A	N/A
peg.53	hypothetical protein	YP_009620987.1	hypothetical protein CPT_Sugarland_072	Klebsiella phage Sugarland	1	1	Unknown	N/A	N/A	N/A	N/A	N/A
peg.54	hypothetical protein	QFR57340.1	hypothetical protein AmPhEK80_0073	Klebsiella phage AmPh_EK80	1	1	Unknown	N/A	N/A	N/A	N/A	N/A
peg.55	hypothetical protein	QEA03275.1	hypothetical protein	Klebsiella phage KpGranit	1	1	Unknown	N/A	N/A	N/A	N/A	N/A
peg.56	hypothetical protein	GFS36070.1	class I glutamine amidotransferase-like superfamily protein	Actinidia rufa	0.982456	0.368421	moron, auxiliary metabolic gene and host takeover	N/A	N/A	N/A	N/A	N/A
peg.57	hypothetical protein	WP_117362682.1	zinc ribbon domain-containing protein	Natrarchaeobaculum sulfurireducens	0.918919	0.432432	Unknown	N/A	N/A	N/A	N/A	N/A
peg.58	hypothetical protein	YP_009597440.1	cilia- and flagella-associated protein 74	Klebsiella phage vB_Kpn_IME260	1	0.971831	Unknown	N/A	N/A	N/A	N/A	N/A
peg.59	hypothetical protein	YP_009597441.1	ATP-dependent chaperone	Klebsiella phage vB_Kpn_IME260	1	0.976	Unknown	N/A	N/A	N/A	N/A	N/A
peg.60	hypothetical protein	YP_009620996.1	hypothetical protein CPT_Sugarland_087	Klebsiella phage Sugarland	1	1	Unknown	N/A	N/A	N/A	N/A	N/A
peg.61	hypothetical protein	QFR57348.1	hypothetical protein AmPhEK80_0088	Klebsiella phage AmPh_EK80	1	1	Unknown	N/A	N/A	N/A	N/A	N/A
peg.62	hypothetical protein	VUF55051.1	Phage protein	Escherichia phage T5_ev212	1	0.634921	Unknown	N/A	N/A	N/A	N/A	N/A
peg.63	hypothetical protein	YP_009621006.1	hypothetical protein CPT_Sugarland_110	Klebsiella phage Sugarland	1	0.993902	Unknown	N/A	N/A	N/A	N/A	N/A
peg.64	hypothetical protein	YP_009597446.1	hypothetical protein	Klebsiella phage vB_Kpn_IME260	1	1	Unknown	N/A	N/A	N/A	N/A	N/A
peg.65	hypothetical protein	YP_009597447.1	hypothetical protein	Klebsiella phage vB_Kpn_IME260	0.853659	0.853659	Unknown	N/A	N/A	N/A	N/A	N/A
peg.66	hypothetical protein	QJT71556.1	hypothetical protein IDEKMECI_00097	Klebsiella phage KP_LZD_B01	0.95098	0.901961	Unknown	N/A	N/A	N/A	N/A	N/A
peg.67	hypothetical protein	QJT71557.1	hypothetical protein IDEKMECI_00099	Klebsiella phage KP_LZD_B01	1	1	Unknown	N/A	N/A	N/A	N/A	N/A
peg.68	hypothetical protein	QJT71558.1	hypothetical protein IDEKMECI_00100	Klebsiella phage KP_LZD_B01	1	1	Unknown	N/A	N/A	N/A	N/A	N/A
peg.69	Phage protein	QEG11251.1	cell wall hydrolyse	Klebsiella phage KPN4	1	1	lysis	phrog_938	cell wall hydrolyse	0.9935	1	4e-114
peg.70	Phage protein	QCG76536.1	metallopeptidase	Klebsiella phage vB_KpnS_FZ41	1	0.982036	lysis	N/A	N/A	N/A	N/A	N/A
peg.71	hypothetical protein	VUF55357.1	Phage protein	Escherichia phage T5_ev219	0.970588	0.625	Unknown	N/A	N/A	N/A	N/A	N/A
peg.72	hypothetical protein	QJT71562.1	hypothetical protein IDEKMECI_00104	Klebsiella phage KP_LZD_B01	1	1	Unknown	N/A	N/A	N/A	N/A	N/A
peg.73	hypothetical protein	YP_009597454.1	hypothetical protein	Klebsiella phage vB_Kpn_IME260	1	0.981132	Unknown	N/A	N/A	N/A	N/A	N/A
peg.74	ribonuclease HI	YP_009597455.1	ribonuclease HI	Klebsiella phage vB_Kpn_IME260	1	1	DNA, RNA and nucleotide metabolism	N/A	N/A	N/A	N/A	N/A
peg.75	hypothetical protein	QGH45270.1	ribonuclease	Bacteriophage Eos	0.956044	0.263736	DNA, RNA and nucleotide metabolism	N/A	N/A	N/A	N/A	N/A
peg.76	hypothetical protein	RYG43581.1	FAD-binding oxidoreductase, partial	bacterium	0.948052	0.298701	Unknown	N/A	N/A	N/A	N/A	N/A
peg.77	thymidylate synthase	YP_009597458.1	thymidylate synthase	Klebsiella phage vB_Kpn_IME260	1	1	DNA, RNA and nucleotide metabolism	N/A	N/A	N/A	N/A	N/A
peg.78	hypothetical protein	YP_009621025.1	dihydrofolate reductase	Klebsiella phage Sugarland	1	0.994652	DNA, RNA and nucleotide metabolism	N/A	N/A	N/A	N/A	N/A
peg.79	Ribonucleotide reductase of class Ia (aerobic), beta subunit (EC 1.17.4.1)	QEG11241.1	ribonucleoside-diphosphate reductase subunit beta	Klebsiella phage KPN4	1	0.997403	DNA, RNA and nucleotide metabolism	N/A	N/A	N/A	N/A	N/A
peg.80	Ribonucleotide reductase of class Ia (aerobic), alpha subunit (EC 1.17.4.1)	YP_009597461.1	ribonucleotide reductase of class Ia (aerobic), alpha subunit	Klebsiella phage vB_Kpn_IME260	1	1	Unknown	N/A	N/A	N/A	N/A	N/A
peg.81	hypothetical protein	QGH45264.1	ribonucleotide reductase of class Ia, alpha subunit	Bacteriophage Eos	0.913043	0.434783	Unknown	N/A	N/A	N/A	N/A	N/A
peg.82	hypothetical protein	YP_009597463.1	hypothetical protein	Klebsiella phage vB_Kpn_IME260	1	1	Unknown	N/A	N/A	N/A	N/A	N/A
peg.83	Phage phosphate starvation-inducible protein PhoH (ACLAME 589)	YP_009597464.1	phosphate starvation-inducible protein	Klebsiella phage vB_Kpn_IME260	1	1	head and packaging	N/A	N/A	N/A	N/A	N/A
peg.84	Ribonucleotide reductase of class III (anaerobic), large subunit (EC 1.17.4.2)	QJT71574.1	anaerobic ribonucleoside-triphosphate reductase	Klebsiella phage KP_LZD_B01	1	0.996716	DNA, RNA and nucleotide metabolism	N/A	N/A	N/A	N/A	N/A
peg.85	hypothetical protein	QEG11235.1	hypothetical protein KPN4_49	Klebsiella phage KPN4	1	1	Unknown	N/A	N/A	N/A	N/A	N/A
peg.86	NAD-dependent protein deacetylase of SIR2 family	YP_009621034.1	NAD-dependent protein SIR2 family deacetylase	Klebsiella phage Sugarland	1	1	Unknown	N/A	N/A	N/A	N/A	N/A
peg.87	hypothetical protein	YP_009621035.1	hypothetical protein CPT_Sugarland_140	Klebsiella phage Sugarland	1	0.981481	Unknown	N/A	N/A	N/A	N/A	N/A
peg.88	hypothetical protein	QJT71578.1	hypothetical protein IDEKMECI_00120	Klebsiella phage KP_LZD_B01	1	0.992481	Unknown	N/A	N/A	N/A	N/A	N/A
peg.89	hypothetical protein	QCG76545.1	tail tube protein	Klebsiella phage vB_KpnS_FZ41	1	0.969466	structural	N/A	N/A	N/A	N/A	N/A
peg.90	Replication protein, phage-associated	QJT71580.1	putative replication origin binding protein	Klebsiella phage KP_LZD_B01	1	0.996771	DNA, RNA and nucleotide metabolism	N/A	N/A	N/A	N/A	N/A
peg.91	hypothetical protein	QEA03248.1	hypothetical protein	Klebsiella phage KpGranit	1	1	Unknown	N/A	N/A	N/A	N/A	N/A
peg.92	hypothetical protein	YP_009621041.1	D2 protein	Klebsiella phage Sugarland	1	1	moron, auxiliary metabolic gene and host takeover	N/A	N/A	N/A	N/A	N/A
peg.93	hypothetical protein	QFR57383.1	hypothetical protein AmPhEK80_0133	Klebsiella phage AmPh_EK80	1	1	Unknown	N/A	N/A	N/A	N/A	N/A
peg.94	Phage protein	YP_009621043.1	D3 protein	Klebsiella phage Sugarland	1	1	Unknown	N/A	N/A	N/A	N/A	N/A
peg.95	hypothetical protein	YP_009621044.1	hypothetical protein CPT_Sugarland_149	Klebsiella phage Sugarland	1	1	Unknown	N/A	N/A	N/A	N/A	N/A
peg.96	hypothetical protein	QEA03243.1	putative ssDNA-binding transcriptional regulator	Klebsiella phage KpGranit	1	1	Unknown	N/A	N/A	N/A	N/A	N/A
peg.97	hypothetical protein	YP_009621047.1	hypothetical protein CPT_Sugarland_152	Klebsiella phage Sugarland	1	0.966667	Unknown	N/A	N/A	N/A	N/A	N/A
peg.98	hypothetical protein	YP_009621048.1	hypothetical protein CPT_Sugarland_153	Klebsiella phage Sugarland	1	1	Unknown	N/A	N/A	N/A	N/A	N/A
peg.99	DNA ligase, phage-associated	YP_009597479.1	NAD-dependent DNA ligase subunit A	Klebsiella phage vB_Kpn_IME260	1	1	Unknown	N/A	N/A	N/A	N/A	N/A
peg.100	DNA ligase, phage-associated	YP_009597480.1	NDP-dependent DNA ligase subunit B	Klebsiella phage vB_Kpn_IME260	1	0.995984	Unknown	N/A	N/A	N/A	N/A	N/A
peg.101	Phage protein	YP_009621051.1	late gene transcription factor	Klebsiella phage Sugarland	1	0.996032	Unknown	N/A	N/A	N/A	N/A	N/A
peg.102	putative replicative DNA helicase	YP_009621052.1	DNA helicase	Klebsiella phage Sugarland	1	1	DNA, RNA and nucleotide metabolism	N/A	N/A	N/A	N/A	N/A
peg.103	Phage DNA primase/helicase	YP_009597483.1	DNA primase/helicase	Klebsiella phage vB_Kpn_IME260	1	0.993197	DNA, RNA and nucleotide metabolism	N/A	N/A	N/A	N/A	N/A
peg.104	DNA polymerase I	QEG11216.1	DNA polymerase I	Klebsiella phage KPN4	1	0.997664	DNA, RNA and nucleotide metabolism	N/A	N/A	N/A	N/A	N/A
peg.105	hypothetical protein	VUF55534.1	Phage protein	Escherichia phage T5_ev212	0.953757	0.554913	Unknown	N/A	N/A	N/A	N/A	N/A
peg.106	DNA helicase	QFR57550.1	DNA helicase	Klebsiella phage JIPh_Kp127	1	0.997788	DNA, RNA and nucleotide metabolism	N/A	N/A	N/A	N/A	N/A
peg.107	Phage protein	QEA03234.1	hypothetical protein	Klebsiella phage KpGranit	1	1	Unknown	N/A	N/A	N/A	N/A	N/A
peg.108	hypothetical protein	QIO00318.1	ssDNA-binding protein	Salmonella phage polluks	0.988327	0.634241	Unknown	N/A	N/A	N/A	N/A	N/A
peg.109	recombinase	QCG76559.1	putative exonuclease subunit 1	Klebsiella phage vB_KpnS_FZ41	1	0.990909	DNA, RNA and nucleotide metabolism	N/A	N/A	N/A	N/A	N/A
peg.110	Phage recombination related exonuclease (EC 3.1.11.-)	QCG76560.1	putative exonuclease subunit 2	Klebsiella phage vB_KpnS_FZ41	1	0.996727	DNA, RNA and nucleotide metabolism	N/A	N/A	N/A	N/A	N/A
peg.111	endonuclease	YP_009597490.1	endonuclease	Klebsiella phage vB_Kpn_IME260	1	0.99375	DNA, RNA and nucleotide metabolism	N/A	N/A	N/A	N/A	N/A
peg.112	ribonuclease H	YP_009597491.1	ribonuclease H	Klebsiella phage vB_Kpn_IME260	1	0.993151	DNA, RNA and nucleotide metabolism	N/A	N/A	N/A	N/A	N/A
peg.113	deoxyuridine 5'-triphosphate nucleotidohydrolase	YP_009597492.1	deoxyuridine 5'-triphosphate nucleotidohydrolase	Klebsiella phage vB_Kpn_IME260	1	1	Unknown	N/A	N/A	N/A	N/A	N/A
peg.114	tail fiber protein	ANN86512.1	tail fiber protein	Escherichia phage phT4A	0.344418	0.16152	structural	N/A	N/A	N/A	N/A	N/A
peg.115	tail protein	QEA03212.1	putative tail protein	Klebsiella phage KpGranit	1	0.985612	structural	N/A	N/A	N/A	N/A	N/A
peg.116	tail fiber protein	none	none	none	none	none	structural	N/A	N/A	N/A	N/A	N/A
peg.117	tail length tape-measure protein	YP_009597496.1	tail length tape-measure protein	Klebsiella phage vB_Kpn_IME260			Unknown	N/A	N/A	N/A	N/A	N/A
peg.118	hypothetical protein	QCG76568.1	distal tail protein	Klebsiella phage vB_KpnS_FZ41			structural	N/A	N/A	N/A	N/A	N/A
peg.119	tail length tape-measure protein	none	none	none	none	none	Unknown	N/A	N/A	N/A	N/A	N/A
peg.120	hypothetical protein	QEG11201.1	putative tape measure chaperone	Klebsiella phage KPN4	1	0.972222	structural	N/A	N/A	N/A	N/A	N/A
peg.121	hypothetical protein	YP_009621072.1	putative tape measure chaperone	Klebsiella phage Sugarland	1	0.935714	structural	N/A	N/A	N/A	N/A	N/A
peg.122	tail fibers protein	YP_009597501.1	tail fibers protein	Klebsiella phage vB_Kpn_IME260	1	0.99661	structural	N/A	N/A	N/A	N/A	N/A
peg.123	tail fibers protein	YP_009597502.1	tail fibers protein	Klebsiella phage vB_Kpn_IME260	1	0.992	structural	N/A	N/A	N/A	N/A	N/A
peg.124	hypothetical protein	YP_009621075.1	tail tube terminator protein	Klebsiella phage Sugarland	1	1	Unknown	N/A	N/A	N/A	N/A	N/A
peg.125	hypothetical protein	YP_009621076.1	tail completion protein	Klebsiella phage Sugarland	1	0.996047	structural	N/A	N/A	N/A	N/A	N/A
peg.126	head completion protein	YP_009621077.1	head completion protein	Klebsiella phage Sugarland	1	1	structural	N/A	N/A	N/A	N/A	N/A
peg.127	major capsid protein	QFR57420.1	major capsid protein	Klebsiella phage AmPh_EK80	1	1	head and packaging	N/A	N/A	N/A	N/A	N/A
peg.128	capsid and scaffold protein	YP_009597507.1	capsid and scaffold protein	Klebsiella phage vB_Kpn_IME260	1	1	head and packaging	N/A	N/A	N/A	N/A	N/A
peg.129	major tail protein	QFR57422.1	alpha-amylase	Klebsiella phage AmPh_EK80	0.933054	0.887029	Unknown	N/A	N/A	N/A	N/A	N/A
peg.130	Phage portal (connector) protein	YP_009597509.1	portal (connector) protein	Klebsiella phage vB_Kpn_IME260	1	0.997519	structural	N/A	N/A	N/A	N/A	N/A
peg.131	hypothetical protein	QCG76581.1	nicking endonuclease	Klebsiella phage vB_KpnS_FZ41	1	0.9875	moron, auxiliary metabolic gene and host takeover	N/A	N/A	N/A	N/A	N/A
peg.132	terminase large subunit	YP_009597511.1	terminase large subunit	Klebsiella phage vB_Kpn_IME260	1	1	head and packaging	N/A	N/A	N/A	N/A	N/A
peg.133	hypothetical protein	QCG76583.1	putative terminase, small subunit	Klebsiella phage vB_KpnS_FZ41	1	0.993631	head and packaging	N/A	N/A	N/A	N/A	N/A
peg.134	Phage-associated receptor-binding protein	QCG76584.1	receptor-binding protein	Klebsiella phage vB_KpnS_FZ41	1	0.989362	Unknown	N/A	N/A	N/A	N/A	N/A
peg.135	hypothetical protein	QJT71624.1	hypothetical protein IDEKMECI_00166	Klebsiella phage KP_LZD_B01	1	0.986486	Unknown	N/A	N/A	N/A	N/A	N/A
peg.136	hypothetical protein	YP_009621088.1	hypothetical protein CPT_Sugarland_193	Klebsiella phage Sugarland	0.874172	0.788079	Unknown	N/A	N/A	N/A	N/A	N/A
peg.137	hypothetical protein	QJT71626.1	5'-deoxynucleotidase	Klebsiella phage KP_LZD_B01	1	0.995798	DNA, RNA and nucleotide metabolism	N/A	N/A	N/A	N/A	N/A
peg.138	hypothetical protein	YP_009597381.1	hypothetical protein	Klebsiella phage vB_Kpn_IME260	1	0.993333	Unknown	N/A	N/A	N/A	N/A	N/A
peg.139	Probable A1 protein	YP_009597382.1	A1 protein	Klebsiella phage vB_Kpn_IME260	1	0.998214	Unknown	N/A	N/A	N/A	N/A	N/A
peg.140	hypothetical protein	QIO00280.1	A1 protein precursor	Salmonella phage polluks	0.906667	0.373333	Unknown	N/A	N/A	N/A	N/A	N/A
peg.141	hypothetical protein	YP_009597383.1	hypothetical protein	Klebsiella phage vB_Kpn_IME260	1	1	Unknown	N/A	N/A	N/A	N/A	N/A
peg.142	A2 protein	YP_009620925.1	A2 protein	Klebsiella phage Sugarland	1	1	DNA, RNA and nucleotide metabolism	N/A	N/A	N/A	N/A	N/A
peg.143	hypothetical protein	YP_009597385.1	hypothetical protein	Klebsiella phage vB_Kpn_IME260	1	1	Unknown	N/A	N/A	N/A	N/A	N/A
peg.144	hypothetical protein	YP_009620927.1	hypothetical protein CPT_Sugarland_008	Klebsiella phage Sugarland	1	1	Unknown	N/A	N/A	N/A	N/A	N/A
peg.145	hypothetical protein	QFR57438.1	hypothetical protein JIPhKp127_0008	Klebsiella phage JIPh_Kp127	1	0.945455	Unknown	N/A	N/A	N/A	N/A	N/A
peg.146	hypothetical protein	QJT71485.1	hypothetical protein IDEKMECI_00002	Klebsiella phage KP_LZD_B01	1	1	Unknown	N/A	N/A	N/A	N/A	N/A
peg.147	hypothetical protein	QFR57441.1	hypothetical protein JIPhKp127_0011	Klebsiella phage JIPh_Kp127	1	0.994253	Unknown	N/A	N/A	N/A	N/A	N/A
peg.148	hypothetical protein	QEA03189.1	hypothetical protein	Klebsiella phage KpGranit	1	0.775758	Unknown	N/A	N/A	N/A	N/A	N/A
peg.149	hypothetical protein	QCG76591.1	37 kD pre-early protein	Klebsiella phage vB_KpnS_FZ41	0.990654	0.909657	Unknown	N/A	N/A	N/A	N/A	N/A
peg.150	hypothetical protein	YP_009597392.1	S9 family peptidase	Klebsiella phage vB_Kpn_IME260	1	1	Unknown	N/A	N/A	N/A	N/A	N/A
