# Supplementary material for: Deep learning-guided structural analysis of a novel bacteriophage KPP105 against multidrug-resistant Klebsiella pneumoniae
Source: Comput Struct Biotechnol J. 2025 May 1;27:1827–37. doi: 10.1016/j.csbj.2025.04.032 (PMC12136712; doi:10.1016/j.csbj.2025.04.032)
Supplement: Supplementary file 7 — Supplementary material [file mmc4.xlsx]

## Sheet: Table S3
TABLE S3. Predicted anti-CRISPR protein candidates in KPP105 identified using the AcrFinder
#Classification	GCF	Position	NC ID	Start	End	Strand	Protein ID	aa Length	Acr/Aca	MGE/Prophage MetaData	Acr_Hit|pident	Sequence	Molecular Weight	Isoelectric Point	Self Target w/in 5000 BP	Self Target Outside 5000 BP
Low Confidence	Undefined_Organism	35	KPP105	15926	16318	-	Protein(15926-16318)	131	WP_019599881.1|HTH_3|AcrIIA15|53.8|0.0069	PHAGE_Klebsi_Sugarland_NC_042093-gi|100100|ref|YP_009620969.1||2.95e-83	-	MFTLFILAVAAWMAVGINHGLDCAKVMSAKAFEFLAKFATRKDIEGIIAKGGAKDASSVLKSFDKILELRSGKYAAEIRCMDRKTIGRLCKAIFIVQGALKGPFAKYKPDSIKRAKIFNDYCVEHHPLNR*	14427.2	10.3385	None	None
Low Confidence	Undefined_Organism	36	KPP105	16438	16872	-	Protein(16438-16872)	145	Acr candidate	PHAGE_Klebsi_Sugarland_NC_042093-gi|100102|ref|YP_009620970.1||4.90e-104	-	MSNLHPKLQETLDWINEECAFEEAPYSVWARAGAVPSEWCTVFDSRYRITVELSLKEDKVYAKASMTALGLSGFVEMQELCMPNSHLRVQIEQLATIRLMLPEDNINDHFHKVIENEYKLRRQRRKARREVEKTRMMCNMNPHV*	16969.5	6.9511	None	None
Low Confidence	Undefined_Organism	37	KPP105	16865	17137	-	Protein(16865-17137)	91	Acr candidate	PHAGE_Klebsi_Sugarland_NC_042093-gi|100104|ref|YP_009620971.1||5.49e-61	-	MSKRSIAAIIVFSMLYSGVSLAAERNKVEISDNGRVRVTTNGITKEAGKFRKSETRFGETKIYTNKTYGKPAVTLDRYGRQVEDEDDSDE*	10098.3	9.417	None	None
Low Confidence	Undefined_Organism	38	KPP105	17130	17453	-	Protein(17130-17453)	108	Acr candidate	PHAGE_Klebsi_Sugarland_NC_042093-gi|100106|ref|YP_009620972.1||9.95e-75	-	MSKLSIESIIRPLMHGYVQGSCVSETEALNVIEEELVANGYNLHEGVIEDLFWQTAEDMEIFRCVNCGWWCPAFERAENQIEEICRDCEPDLEGEVDEQDNEGEDYE*	12336.5	3.6088	None	None
Low Confidence	Undefined_Organism	39	KPP105	17500	17937	-	Protein(17500-17937)	146	Acr candidate	PHAGE_Klebsi_Sugarland_NC_042093-gi|100108|ref|YP_009620973.1||3.38e-107	-	MDLGYCVVHEFMEQGLPDRICVVTSRNLEAAQSLVERLSGYYRDHERYQQKVFDLTKLYHQKALDMPTPQLDDLKQFSPEAWYSVKDASPVDYTVQVFSHYGTRHWINRKWDTMVDYLNSELEKGAAEYKRKRAEAKVLKNSVAL*	17039.3	6.968	None	None
Low Confidence	Undefined_Organism	40	KPP105	17939	18148	-	Protein(17939-18148)	70	Acr candidate	PHAGE_Klebsi_Sugarland_NC_042093-gi|100110|ref|YP_009620974.1||3.00e-45	-	MISTGLGYSHEELCKMVESAPFIKKLVEEQRPVCLHAACTKCHGTGVDKNGKMCVHALSCPCPKCSWSC*	7512.88	7.8044	None	None
Low Confidence	Undefined_Organism	41	KPP105	18145	18450	-	Protein(18145-18450)	102	Acr candidate	PHAGE_Klebsi_Sugarland_NC_042093-gi|100112|ref|YP_009620975.1||2.70e-70	-	MDDKIAREAIELVRKRLEERNVEVPKIMLIGYGGIGGFPSFTDLERMERESQASFLELESYAREMEHEHPIGNNFMPRSSRQEVTHGKTNSWPTPKRRGRK*	11787.4	8.5938	None	None
Low Confidence	Undefined_Organism	42	KPP105	18440	18706	-	Protein(18440-18706)	89	Acr candidate	PHAGE_Klebsi_Sugarland_NC_042093-gi|100114|ref|YP_009620976.1||1.66e-60	-	MASTTRHVGIKFSNSNRTYVYRVPSYWKYSPEIGDVVVIPGNVMFNNPRRAKVVEVHGMYGKPEYKERKNISYVELHDYLPKEERNGR*	10350.8	10.0719	None	None
Low Confidence	Undefined_Organism	43	KPP105	18675	19037	-	Protein(18675-19037)	121	REF:2595698910_____2595727892_18|HTH_11-0-AcrIIA7|46.2|0.0054	PHAGE_Klebsi_Sugarland_NC_042093-gi|100116|ref|YP_009620977.1||2.62e-88	-	MSKVVYFVKCCRDTLELVDHKMQTCKCGASSVDGVAGAYVRFLGDKSNFMRLNEFQLEVEKNRPALEAEAERLKDFDGNIVAYNMVSGKDFWSELAEKLNMPRQAAKALYHGFNYSPRWN*	13739.7	7.6659	None	None
Low Confidence	Undefined_Organism	44	KPP105	19030	19257	-	Protein(19030-19257)	76	Acr candidate	PHAGE_Klebsi_Sugarland_NC_042093-gi|100118|ref|YP_009620978.1||5.70e-51	-	MVKASLLRFTPGVGLQYKIVGGHKFQYFTPGKLYFVELHDSRAGYKVRSDTNEGIWVSFTQVKRWFTVEGYNDYE*	8757.98	9.6597	None	None
Low Confidence	Undefined_Organism	45	KPP105	19244	19786	-	Protein(19244-19786)	181	Acr candidate	PHAGE_Klebsi_Sugarland_NC_042093-gi|100120|ref|YP_009620979.1||1.09e-130	-	MNKQSLRGIRVFRSSLVDSFYIWGKATRRSVEQALDGTFYDWREKERNPVFNRPGLYHDRVSKTAWYEIEVTPGVIRAFYTDWEHEKWVWDNQIAPGDRIMNYAEYKEMKRMFELYDVPRLSRPAIFIASQEYWHTVRMKRDFNKHHLRYEKEHGTLRERVAKRKAELREKRLEKKHGES*	22031.1	10.2267	None	None
Low Confidence	Undefined_Organism	46	KPP105	19786	20058	-	Protein(19786-20058)	91	Acr candidate	PHAGE_Klebsi_Sugarland_NC_042093-gi|100122|ref|YP_009620980.1||5.78e-59	-	MNEFNELNELHYAERAIDELDFAGGYYTRHVNAMTAEGLNSKSAIAAELAVRDFVIDSLQKTISNLSENNKAALEALDKLSNHLLALGIK*	9937.15	4.6081	None	None
Low Confidence	Undefined_Organism	47	KPP105	20062	20259	-	Protein(20062-20259)	66	Acr candidate	PHAGE_Klebsi_vB_Kpn_IME260_NC_041899-gi|100052|ref|YP_009597431.1||3.12e-43	-	MKVTMENTEEFIAICTAYADTLPPEGMDDHTMQLVADIYRLAELAKEQHNRLVYVKERLEMMDKE*	7620.76	4.3076	None	None
Low Confidence	Undefined_Organism	48	KPP105	20372	20548	-	Protein(20372-20548)	59	Acr candidate	PHAGE_Klebsi_vB_Kpn_IME260_NC_041899-gi|100053|ref|YP_009597432.1||9.93e-37	-	MEQEFQVFVDASKRVLFIQATDEGHGLQLSFDSLEQINQIVLRAQKSLEKNTEAPPDL*	6603.42	4.2322	None	None
Low Confidence	Undefined_Organism	49	KPP105	20550	20930	-	Protein(20550-20930)	127	Acr candidate	PHAGE_Klebsi_vB_Kpn_IME260_NC_041899-gi|100054|ref|YP_009597433.1||7.14e-93	-	MYIDRNQLFKFLELDLRWPLSVDPGRATGKTFEAINTAYEFAVFKGIQAVYVASGVREMARLEKKYNELQPHVKITTYSMLETYRIGRRFSCIMFDEPSLAIKHSVNGYVSRIARENQCPVIIFGE*	14605.9	8.9509	None	None
Low Confidence	Undefined_Organism	50	KPP105	20921	21277	-	Protein(20921-21277)	119	Acr candidate	PHAGE_Klebsi_Sugarland_NC_042093-gi|100130|ref|YP_009620984.1||3.74e-84	-	MITYSTNFMGPISNNWYIRMGVPYTEVTEPNRFADGGQLTRKVFAKRYAGGRIDVRGTDDYFGQEIGVPIMEAESWNELQQFLWTFSSDKVLTLEQIVQALEDETGFRIVWFKEPACT*	13617.4	4.3894	None	None
Low Confidence	Undefined_Organism	51	KPP105	21375	21566	-	Protein(21375-21566)	64	Acr candidate	PHAGE_Klebsi_vB_Kpn_IME260_NC_041899-gi|100056|ref|YP_009597435.1||2.89e-41	-	MLTVKVMSPNGGEEIHDGSSVGFNPKQKSISIAGLDQHIFLKEDEVAYVMNQNGKTVSVYHGS*	6820.68	6.1995	None	None
Low Confidence	Undefined_Organism	52	KPP105	21685	21786	-	Protein(21685-21786)	34	Acr candidate	PHAGE_Klebsi_vB_Kpn_IME260_NC_041899-gi|100057|ref|YP_009597436.1||2.78e-16	-	MKAFDAELVFSLLAEMEACVDRVRALRLSMFSS*	3737.42	4.6717	None	None
