# Supplementary material for: Deep learning-guided structural analysis of a novel bacteriophage KPP105 against multidrug-resistant Klebsiella pneumoniae
Source: Comput Struct Biotechnol J. 2025 May 1;27:1827–37. doi: 10.1016/j.csbj.2025.04.032 (PMC12136712; doi:10.1016/j.csbj.2025.04.032)
Supplement: Supplementary file 8 — Supplementary material [file mmc5.xlsx]

## Sheet: Table S4
TABLE S4. Representative phage genomes from 13 genera within the Demerecviridae family.
"Index" is the serial number of each phage genome entry.
"Genus" is the genus to which the phage belongs.
The next column, "ICTV ID", is the official taxonomic idenfier assigned by the International Committee on Taxonomy of Viruses (ICTV).
The next column, "Strain name", is the name of the representative phage strain classified under each genus within the Demerecviridae family.
The next column, "Assembly No.", is the genome assembly accession number provided by the NCBI.
The next column, "Assembly level", is the completeness level of the genome assembly.
Index	Genus	ICTV ID	Strain name	Assembly No.	Assembly level
1	Cetovirus	ICTV201857086	Vibrio phage Ceto	GCF_002957645.1	Complete
2	Jesfedecavirus	ICTV201908127	Vibrio phage JSF12	GCF_002955095.1	Complete
3	Thalassavirus	ICTV202113507	Vibrio phage Achelous	GCF_005566775.1	Complete
4	Vipunavirus	ICTV201857088	Vibrio phage pVp-1	GCF_000900795.1	Complete
5	Epseptimavirus	ICTV202214493	Salmonella phage vB_Sty-RN29	GCF_021864135.1	Complete
6	Tequinatavirus	ICTV202009960	Escherichia phage SP15	GCF_004768945.1	Complete
7	Hongcheonvirus	ICTV201908124	Pectobacterium phage DU_PP_V	GCF_002956075.1	Complete
8	Myunavirus	ICTV201857058	Pectobacterium phage My1	GCF_000899355.1	Complete
9	Novosibvirus	ICTV201908118	Proteus phage Stubb	GCF_003668295.1	Complete
10	Pogseptimavirus	ICTV201908120	Vibrio phage vB_VpS_PG07	GCF_003443075.1	Complete
11	Priunavirus	ICTV202113516	Providencia phage PSTCR5	GCF_015502255.1	Complete
12	Shenzhenvirus	ICTV201908117	Aeromonas phage AhSzq-1	GCF_003044095.1	Complete
13	Sugarlandvirus	ICTV201857065	Klebsiella phage vB_Kpn_IME260	GCF_002957275.1	Complete
