# Supplementary material for: Deep learning-guided structural analysis of a novel bacteriophage KPP105 against multidrug-resistant Klebsiella pneumoniae
Source: Comput Struct Biotechnol J. 2025 May 1;27:1827–37. doi: 10.1016/j.csbj.2025.04.032 (PMC12136712; doi:10.1016/j.csbj.2025.04.032)
Supplement: Supplementary file 9 — Supplementary material [file mmc6.xlsx]

## Sheet: Table S5
TABLE S5. Representative core, accessory, unique sequences of pan-genomic analysis of isolated bacteriophage KPP105 and its closely related Klebsiella phages of Demerecviridae.
Three tables show lists of representative core, accessory, unique protein sequences in the pangenome of KPP105 related phages.
"Strain" columns indictates Klebsiella phage origin of each sequence.
The "locus tag", "Start", "End", "Product" columns indicate the locus tag, gene start position, gene end position, strand, and its product as annotated in NCBI genebank file, respectively.
Representative sequence for core genome
No.	Strain	locus tag	Start	End	Strand	Product
1	KPP105	KPP105.peg.119	84923	90001	-	tail length tape-measure protein
2	KPP105	KPP105.peg.117	81351	84197	-	tail length tape-measure protein
3	KPP105	KPP105.peg.90	46755	49544	+	Replication protein, phage-associated
4	Klebsiella phage Sugarland	FDJ18_gp100	70116	72686	+	DNA polymerase
5	KPP105	KPP105.peg.80	38443	40767	-	Ribonucleotide reductase of class Ia (aerobic), alpha subunit (EC 1.17.4.1)
6	Klebsiella phage Sugarland	FDJ18_gp068	108254	110230	-	receptor binding protein
7	KPP105	KPP105.peg.110	64313	66148	+	Phage recombination related exonuclease (EC 3.1.11.-)
8	Klebsiella phage vB_Kpn_IME260	FDH16_gp121	51533	53362	+	ribonucleotide reductase of class III (anaerobic), large subunit
9	Klebsiella phage Sugarland	FDJ18_gp003	1396	3078	-	A1 protein
10	Klebsiella phage Sugarland	FDJ18_gp102	67689	69167	+	DNA helicase
11	Klebsiella phage Sugarland	FDJ18_gp076	101042	102424	-	major capsid protein
12	KPP105	KPP105.peg.106	60607	61965	+	DNA helicase
13	Klebsiella phage vB_Kpn_IME260	FDH16_gp075	108100	109416	-	terminase large subunit
14	Klebsiella phage vB_Kpn_IME260	FDH16_gp126	46299	47585	-	ribonucleotide reductase of class Ia (aerobic), beta subunit
15	Klebsiella phage Sugarland	FDJ18_gp073	103944	105155	-	portal protein
16	Klebsiella phage Sugarland	FDJ18_gp080	98074	99201	-	tail tube protein
17	Klebsiella phage Sugarland	FDJ18_gp137	44352	45356	-	metallopeptidase
18	KPP105	KPP105.peg.109	63337	64329	+	recombinase
19	Klebsiella phage Sugarland	FDJ18_gp014	7840	8805	-	hypothetical protein
20	KPP105	KPP105.peg.99	52366	53328	+	DNA ligase, phage-associated
21	Klebsiella phage vB_Kpn_IME260	FDH16_gp085	99694	100581	-	tail fibers protein
22	KPP105	KPP105.peg.103	56598	57482	+	Phage DNA primase/helicase
23	Klebsiella phage Sugarland	FDJ18_gp092	79193	80071	+	flap endonuclease
24	Klebsiella phage Sugarland	FDJ18_gp130	47426	48280	-	thymidylate synthase
25	KPP105	KPP105.peg.86	44395	45228	+	NAD-dependent protein deacetylase of SIR2 family
26	Klebsiella phage Sugarland	FDJ18_gp037	18311	19141	-	serine/threonine protein phosphatase
27	Klebsiella phage Sugarland	FDJ18_gp096	75090	75863	+	ssDNA-binding protein
28	Klebsiella phage vB_Kpn_IME260	FDH16_gp082	102227	102988	-	hypothetical protein
29	Klebsiella phage Sugarland	FDJ18_gp046	23090	23851	-	deoxynucleotide 5'-monophosphate kinase
30	KPP105	KPP105.peg.101	54280	55038	+	Phage protein
31	Klebsiella phage Sugarland	FDJ18_gp104	66094	66843	+	NAD-dependent DNA ligase subunit B
32	KPP105	KPP105.peg.83	41235	41984	-	Phage phosphate starvation-inducible protein PhoH (ACLAME 589)
33	KPP105	KPP105.peg.129	96966	97685	-	major tail protein
34	Klebsiella phage vB_Kpn_IME260	FDH16_gp071	113303	114019	-	hypothetical protein
35	KPP105	KPP105.peg.34	15104	15817	-	hypothetical protein
36	KPP105	KPP105.peg.92	49848	50543	+	hypothetical protein
37	KPP105	KPP105.peg.29	12236	12898	-	holin
38	Klebsiella phage Sugarland	FDJ18_gp085	91080	91694	-	distal tail protein
39	Klebsiella phage vB_Kpn_IME260	FDH16_gp038	22055	22666	-	ATP-dependent Clp protease proteolytic subunit
40	Klebsiella phage Sugarland	FDJ18_gp075	102438	103034	-	head maturation protease
41	KPP105	KPP105.peg.78	36626	37189	-	hypothetical protein
42	Klebsiella phage Sugarland	FDJ18_gp060	28642	29184	-	hypothetical protein
43	Klebsiella phage Sugarland	FDJ18_gp012	6702	7226	-	hypothetical protein
44	Klebsiella phage vB_Kpn_IME260	FDH16_gp101	69342	69863	+	hypothetical protein
45	Klebsiella phage Sugarland	FDJ18_gp077	100471	100983	-	head completion protein
46	Klebsiella phage vB_Kpn_IME260	FDH16_gp017	12488	12997	-	hypothetical protein
47	KPP105	KPP105.peg.148	111150	111647	-	hypothetical protein
48	KPP105	KPP105.peg.63	28811	29305	-	hypothetical protein
49	Klebsiella phage Sugarland	FDJ18_gp079	99225	99710	-	tail tube terminator protein
50	Klebsiella phage vB_Kpn_IME260	FDH16_gp096	75401	75883	+	endonuclease
51	Klebsiella phage Sugarland	FDJ18_gp133	46331	46813	-	ribonuclease H
52	Klebsiella phage Sugarland	FDJ18_gp072	105155	105637	-	nicking endonuclease
53	KPP105	KPP105.peg.133	100883	101356	-	hypothetical protein
54	KPP105	KPP105.peg.12	5740	6207	-	hypothetical protein
55	Klebsiella phage Sugarland	FDJ18_gp138	43826	44287	-	cell wall hydrolase
56	Klebsiella phage Sugarland	FDJ18_gp048	24090	24551	-	I-spanin
57	Klebsiella phage vB_Kpn_IME260	FDH16_gp070	114092	114544	-	hypothetical protein
58	KPP105	KPP105.peg.113	67505	67948	+	deoxyuridine 5'-triphosphate nucleotidohydrolase
59	Klebsiella phage vB_Kpn_IME260	FDH16_gp027	16675	17103	-	hypothetical protein
60	KPP105	KPP105.peg.121	90486	90908	-	hypothetical protein
61	Klebsiella phage Sugarland	FDJ18_gp088	85752	86174	-	putative tail protein
62	Klebsiella phage Sugarland	FDJ18_gp043	21239	21652	-	endolysin
63	KPP105	KPP105.peg.71	33705	34115	-	hypothetical protein
64	KPP105	KPP105.peg.26	10872	11276	-	hypothetical protein
65	Klebsiella phage Sugarland	FDJ18_gp039	19503	19907	-	hypothetical protein
66	Klebsiella phage vB_Kpn_IME260	FDH16_gp067	116936	117340	-	A2 protein
67	Klebsiella phage Sugarland	FDJ18_gp111	62945	63349	+	D3 protein
68	KPP105	KPP105.peg.7	3997	4398	-	hypothetical protein
69	Klebsiella phage Sugarland	FDJ18_gp118	57479	57880	+	hypothetical protein
70	Klebsiella phage vB_Kpn_IME260	FDH16_gp117	55001	55396	+	hypothetical protein
71	Klebsiella phage Sugarland	FDJ18_gp050	25324	25716	-	hypothetical protein
72	Klebsiella phage Sugarland	FDJ18_gp026	14804	15193	-	hypothetical protein
73	Klebsiella phage vB_Kpn_IME260	FDH16_gp054	29549	29929	-	hypothetical protein
74	KPP105	KPP105.peg.59	25258	25635	-	hypothetical protein
75	KPP105	KPP105.peg.20	8276	8644	-	hypothetical protein
76	Klebsiella phage Sugarland	FDJ18_gp058	28073	28441	-	hypothetical protein
77	KPP105	KPP105.peg.50	20921	21277	-	hypothetical protein
78	KPP105	KPP105.peg.146	110228	110575	-	hypothetical protein
79	Klebsiella phage vB_Kpn_IME260	FDH16_gp023	15424	15765	-	hypothetical protein
80	KPP105	KPP105.peg.150	112751	113089	-	hypothetical protein
81	KPP105	KPP105.peg.54	22563	22901	-	hypothetical protein
82	KPP105	KPP105.peg.68	30569	30895	-	hypothetical protein
83	KPP105	KPP105.peg.120	90086	90412	-	hypothetical protein
84	Klebsiella phage Sugarland	FDJ18_gp053	26528	26851	-	hypothetical protein
85	KPP105	KPP105.peg.96	51593	51901	+	hypothetical protein
86	KPP105	KPP105.peg.66	29853	30161	-	hypothetical protein
87	Klebsiella phage vB_Kpn_IME260	FDH16_gp046	27144	27449	-	RNA polymerase sigma-54 factor
88	KPP105	KPP105.peg.17	7275	7580	-	diguanylate cyclase/phosphodiesterase (GGDEF & EAL domains) with PAS/PAC sensor(s)
89	KPP105	KPP105.peg.95	51246	51542	+	hypothetical protein
90	Klebsiella phage vB_Kpn_IME260	FDH16_gp019	14105	14392	-	hypothetical protein
91	KPP105	KPP105.peg.25	10595	10879	-	thioredoxin
92	Klebsiella phage Sugarland	FDJ18_gp114	61647	61931	+	hypothetical protein
93	KPP105	KPP105.peg.16	6994	7275	-	hypothetical protein
94	Klebsiella phage vB_Kpn_IME260	FDH16_gp144	34713	34994	-	hypothetical protein
95	Klebsiella phage vB_Kpn_IME260	FDH16_gp130	44272	44547	-	hypothetical protein
96	KPP105	KPP105.peg.46	19786	20058	-	hypothetical protein
97	Klebsiella phage Sugarland	FDJ18_gp052	26263	26535	-	hypothetical protein
98	Klebsiella phage vB_Kpn_IME260	FDH16_gp068	116599	116868	-	hypothetical protein
99	Klebsiella phage Sugarland	FDJ18_gp057	27838	28104	-	hypothetical protein
100	Klebsiella phage Sugarland	FDJ18_gp106	64669	64932	+	hypothetical protein
101	Klebsiella phage vB_Kpn_IME260	FDH16_gp066	117680	117940	-	hypothetical protein
102	Klebsiella phage Sugarland	FDJ18_gp030	16162	16410	-	hypothetical protein
103	KPP105	KPP105.peg.76	35535	35768	-	hypothetical protein
104	Klebsiella phage Sugarland	FDJ18_gp036	18067	18300	-	hypothietical protein
105	KPP105	KPP105.peg.44	19030	19257	-	hypothetical protein
106	KPP105	KPP105.peg.13	6191	6418	-	hypothetical protein
107	KPP105	KPP105.peg.135	103457	103681	+	hypothetical protein
108	KPP105	KPP105.peg.93	50536	50754	+	hypothetical protein
109	KPP105	KPP105.peg.58	25043	25258	-	hypothetical protein
110	Klebsiella phage Sugarland	FDJ18_gp121	56299	56511	+	hypothetical protein
111	KPP105	KPP105.peg.64	29316	29525	-	hypothetical protein
112	Klebsiella phage vB_Kpn_IME260	FDH16_gp124	50135	50344	-	hypothetical protein
113	KPP105	KPP105.peg.47	20062	20259	-	hypothetical protein
114	Klebsiella phage vB_Kpn_IME260	FDH16_gp139	38628	38825	-	hypothetical protein
115	KPP105	KPP105.peg.55	22904	23098	-	hypothetical protein
116	KPP105	KPP105.peg.62	26780	26971	-	hypothetical protein
117	KPP105	KPP105.peg.51	21375	21566	-	hypothetical protein
118	Klebsiella phage Sugarland	FDJ18_gp008	4892	5080	-	hypothetical protein
119	KPP105	KPP105.peg.97	51985	52167	+	hypothetical protein
120	Klebsiella phage vB_Kpn_IME260	FDH16_gp143	35714	35893	-	hypothetical protein
121	Klebsiella phage Sugarland	FDJ18_gp063	29770	29946	-	hypothetical protein
122	Klebsiella phage vB_Kpn_IME260	FDH16_gp058	122448	122618	+	nucleoside transporter
123	Klebsiella phage Sugarland	FDJ18_gp009	5096	5263	-	hypothetical protein
124	KPP105	KPP105.peg.73	34519	34680	-	hypothetical protein
125	Klebsiella phage Sugarland	FDJ18_gp034	17568	17687	-	hypothetical protein
126	Klebsiella phage vB_Kpn_IME260	FDH16_gp123	50359	50472	-	hypothetical protein
Representative sequence for accessory genome
No.	Strain	locus tag	Start	End	Strand	Product
1	Klebsiella phage vB_Kpn_IME260	FDH16_gp091	79708	90132	-	tail fiber protein
2	Klebsiella phage Sugarland	FDJ18_gp023	13789	14265	-	hypothetical protein
3	Klebsiella phage Sugarland	FDJ18_gp066	110572	111033	+	hypothetical protein
4	KPP105	KPP105.peg.39	17500	17937	-	hypothetical protein
5	Klebsiella phage Sugarland	FDJ18_gp051	25836	26270	-	hypothetical protein
6	KPP105	KPP105.peg.27	11349	11765	-	hypothetical protein
7	KPP105	KPP105.peg.23	9727	10089	-	hypothetical protein
8	KPP105	KPP105.peg.107	62168	62521	+	Phage protein
9	Klebsiella phage Sugarland	FDJ18_gp047	23848	24177	-	O-spanin
10	Klebsiella phage Sugarland	FDJ18_gp020	12555	12875	-	hypothetical protein
11	KPP105	KPP105.peg.72	34245	34529	-	hypothetical protein
12	KPP105	KPP105.peg.140	107357	107584	-	hypothetical protein
13	Klebsiella phage Sugarland	FDJ18_gp055	27337	27546	-	hypothetical protein
14	Klebsiella phage Sugarland	FDJ18_gp024	14265	14453	-	hypothetical protein
15	KPP105	KPP105.peg.67	30390	30566	-	hypothetical protein
16	Klebsiella phage Sugarland	FDJ18_gp119	57328	57492	+	hypothetical protein
17	KPP105	KPP105.peg.53	22414	22563	-	hypothetical protein
18	Klebsiella phage Sugarland	FDJ18_gp016	9334	9474	+	hypothetical protein
19	KPP105	KPP105.peg.52	21685	21801	-	hypothetical protein
20	Klebsiella phage Sugarland	FDJ18_gp161	34948	35061	-	hypothetical protein
Representative sequence for unique genome
No.	Strain	locus tag	Start	End	Strand	Product
1	Klebsiella phage Sugarland	FDJ18_gp089	80956	85752	-	L-shaped tail fiber protein
2	KPP105	KPP105.peg.114	67990	70518	-	tail fiber protein
3	Klebsiella phage Sugarland	FDJ18_gp087	86179	88236	-	tail protein
4	Klebsiella phage vB_Kpn_IME260	FDH16_gp093	77243	79285	-	tail fiber protein
5	Klebsiella phage vB_Kpn_IME260	FDH16_gp016	11235	12098	-	hypothetical protein
6	KPP105	KPP105.peg.4	2221	3072	-	hypothetical protein
7	Klebsiella phage Sugarland	FDJ18_gp018	11335	12072	-	hypothetical protein
8	Klebsiella phage Sugarland	FDJ18_gp071	105627	106307	-	hypothetical protein
9	Klebsiella phage Sugarland	FDJ18_gp108	63971	64495	+	HNH endonuclease
10	Klebsiella phage Sugarland	FDJ18_gp144	41379	41888	-	HNH endonuclease
11	Klebsiella phage Sugarland	FDJ18_gp168	31400	31909	-	hypothetical protein
12	Klebsiella phage Sugarland	FDJ18_gp127	49997	50488	-	HNH endonuclease
13	Klebsiella phage Sugarland	FDJ18_gp162	34151	34627	-	hypothetical protein
14	Klebsiella phage Sugarland	FDJ18_gp019	12069	12506	-	hypothetical protein
15	Klebsiella phage Sugarland	FDJ18_gp135	45820	46170	-	hypothetical protein
16	Klebsiella phage Sugarland	FDJ18_gp140	42946	43266	-	hypothetical protein
17	Klebsiella phage vB_Kpn_IME260	FDH16_gp032	18764	19057	-	hypothetical protein
18	Klebsiella phage Sugarland	FDJ18_gp010	6116	6358	-	hypothetical protein
19	Klebsiella phage Sugarland	FDJ18_gp090	80492	80734	+	hypothetical protein
20	Klebsiella phage Sugarland	FDJ18_gp155	36816	37052	-	hypothetical protein
21	Klebsiella phage Sugarland	FDJ18_gp150	38986	39222	-	hypothetical protein
22	Klebsiella phage Sugarland	FDJ18_gp156	36526	36741	-	hypothetical protein
23	Klebsiella phage Sugarland	FDJ18_gp141	42509	42724	-	hypothetical protein
24	Klebsiella phage Sugarland	FDJ18_gp149	39467	39655	+	hypothetical protein
25	Klebsiella phage Sugarland	FDJ18_gp139	43375	43548	-	hypothetical protein
26	KPP105	KPP105.peg.56	23870	24043	-	hypothetical protein
27	Klebsiella phage vB_Kpn_IME260	FDH16_gp149	31409	31573	-	hypothetical protein
28	Klebsiella phage vB_Kpn_IME260	FDH16_gp015	10155	10304	+	hypothetical protein
29	Klebsiella phage vB_Kpn_IME260	FDH16_gp045	26768	26905	+	hypothetical protein
30	Klebsiella phage Sugarland	FDJ18_gp154	37045	37176	-	hypothetical protein
31	Klebsiella phage Sugarland	FDJ18_gp157	36377	36505	-	hypothetical protein
32	Klebsiella phage Sugarland	FDJ18_gp116	58409	58531	+	hypothetical protein
33	Klebsiella phage Sugarland	FDJ18_gp163	33046	33162	+	hypothetical protein
34	KPP105	KPP105.peg.3	375	485	+	hypothetical protein
35	Klebsiella phage Sugarland	FDJ18_gp151	38558	38665	-	hypothetical protein
36	Klebsiella phage Sugarland	FDJ18_gp164	32879	32983	+	hypothetical protein
