# Supplementary material for: Deep learning-guided structural analysis of a novel bacteriophage KPP105 against multidrug-resistant Klebsiella pneumoniae
Source: Comput Struct Biotechnol J. 2025 May 1;27:1827–37. doi: 10.1016/j.csbj.2025.04.032 (PMC12136712; doi:10.1016/j.csbj.2025.04.032)
Supplement: Supplementary file 10 — Supplementary material [file mmc7.xlsx]

## Sheet: Table S6
TABLE S6. Genomic information of bacteriophages used for machine learning-based family classification.
"Host" column represents eight bacterial strains including ESKAPE pathogens and Campylobacter jejuni.
"Accession" column contains the NCBI genome assembly accession numbers for bacterial host strain.
"Phage name" column indicates the designated name of each bacteriophage.
"Order" and "Family" columns represent the taxonomic classification levels of each phage, respectively.
Host	Assession	Phage name	Order	Family
escherichia	GCF_000819615.1	Escherichia phage phiX174	Petitvirales	Microviridae
escherichia	GCF_000836925.1	Escherichia phage If1	Tubulavirales	Inoviridae
escherichia	GCF_000836945.1	Escherichia phage T4	Caudoviricetes	Straboviridae
escherichia	GCF_000836965.1	Escherichia phage HK022	Unknown	Unknown
escherichia	GCF_000837225.1	Escherichia phage Mu	Unknown	Unknown
escherichia	GCF_000837725.1	Escherichia phage 933W	Unknown	Unknown
escherichia	GCF_000839625.1	Escherichia phage N15	Unknown	Unknown
escherichia	GCF_000840245.1	Escherichia phage Lambda	Unknown	Unknown
escherichia	GCF_000840705.1	Escherichia phage RB49	Caudoviricetes	Straboviridae
escherichia	GCF_000840785.1	Escherichia phage G4	Petitvirales	Microviridae
escherichia	GCF_000844165.1	Escherichia phage P1	Unknown	Unknown
escherichia	GCF_000844825.1	Escherichia phage T7	Caudoviricetes	Autographiviridae
escherichia	GCF_000845005.1	Escherichia phage T1	Caudoviricetes	Drexlerviridae
escherichia	GCF_000846145.1	Escherichia phage alpha3	Petitvirales	Microviridae
escherichia	GCF_000847485.1	Escherichia phage MS2	Norzivirales	Fiersviridae
escherichia	GCF_000848825.1	Escherichia phage HK97	Unknown	Unknown
escherichia	GCF_000858005.1	Escherichia phage RB69	Caudoviricetes	Straboviridae
escherichia	GCF_000858785.1	Escherichia phage T5	Caudoviricetes	Demerecviridae
escherichia	GCF_000863505.1	Escherichia phage RB43	Caudoviricetes	Straboviridae
escherichia	GCF_000864545.1	Escherichia phage ID2 Moscow/ID/2001	Petitvirales	Microviridae
escherichia	GCF_000865245.1	Escherichia phage Rtp	Caudoviricetes	Drexlerviridae
escherichia	GCF_000865785.1	Escherichia phage Jk06	Caudoviricetes	Drexlerviridae
escherichia	GCF_000866045.1	Escherichia phage K1E	Caudoviricetes	Autographiviridae
escherichia	GCF_000866205.1	Escherichia phage phiV10	Unknown	Unknown
escherichia	GCF_000866345.1	Escherichia phage Qbeta	Norzivirales	Fiersviridae
escherichia	GCF_000866705.1	Escherichia phage K1F	Caudoviricetes	Autographiviridae
escherichia	GCF_000867865.1	Escherichia phage N4	Caudoviricetes	Schitoviridae
escherichia	GCF_000869785.1	Escherichia phage K1-5	Caudoviricetes	Autographiviridae
escherichia	GCF_000870165.1	Escherichia phage RB32	Caudoviricetes	Straboviridae
escherichia	GCF_000871345.1	Escherichia phage phiEcoM-GJ1	Unknown	Chaseviridae
escherichia	GCF_000871665.1	Escherichia phage Tls	Caudoviricetes	Drexlerviridae
escherichia	GCF_000872205.1	Escherichia phage JS98	Caudoviricetes	Straboviridae
escherichia	GCF_000872765.1	Escherichia phage Min27	Unknown	Unknown
escherichia	GCF_000872825.1	Escherichia phage Eps7	Caudoviricetes	Demerecviridae
escherichia	GCF_000874225.1	Escherichia phage Phi1	Caudoviricetes	Straboviridae
escherichia	GCF_000874625.1	Escherichia phage BA14	Caudoviricetes	Autographiviridae
escherichia	GCF_000875445.1	Escherichia phage EcoDS1	Caudoviricetes	Autographiviridae
escherichia	GCF_000875465.1	Escherichia phage V5	Unknown	Unknown
escherichia	GCF_000879095.1	Escherichia phage phiEco32	Unknown	Unknown
escherichia	GCF_000880255.1	Escherichia phage 13a	Caudoviricetes	Autographiviridae
escherichia	GCF_000881155.1	Escherichia phage SSL-2009a	Unknown	Unknown
escherichia	GCF_000882975.1	Escherichia phage JS10	Caudoviricetes	Straboviridae
escherichia	GCF_000883895.1	Escherichia phage JSE	Caudoviricetes	Straboviridae
escherichia	GCF_000884495.1	Escherichia phage D108	Unknown	Unknown
escherichia	GCF_000884775.1	Escherichia phage RB14	Caudoviricetes	Straboviridae
escherichia	GCF_000884975.1	Escherichia phage St-1	Petitvirales	Microviridae
escherichia	GCF_000886395.1	Escherichia phage wV8	Unknown	Unknown
escherichia	GCF_000889095.1	Escherichia phage IME08	Caudoviricetes	Straboviridae
escherichia	GCF_000889235.1	Escherichia phage RB16	Caudoviricetes	Straboviridae
escherichia	GCF_000890395.1	Escherichia phage vB_EcoM_VR7	Caudoviricetes	Straboviridae
escherichia	GCF_000891215.1	Escherichia phage K30	Caudoviricetes	Autographiviridae
escherichia	GCF_000891295.1	Escherichia phage vB_EcoP_G7C	Caudoviricetes	Schitoviridae
escherichia	GCF_000892355.1	Escherichia phage 285P	Caudoviricetes	Autographiviridae
escherichia	GCF_000893995.1	Escherichia phage HK639	Unknown	Unknown
escherichia	GCF_000894655.1	Escherichia phage vB_EcoS_AKFV33	Caudoviricetes	Demerecviridae
escherichia	GCF_000894975.1	Escherichia phage HK75	Unknown	Unknown
escherichia	GCF_000895155.1	Escherichia phage Cba120	Caudoviricetes	Ackermannviridae
escherichia	GCF_000897795.1	Escherichia phage ECBP2	Unknown	Unknown
escherichia	GCF_000899435.1	Escherichia phage NJ01	Unknown	Unknown
escherichia	GCF_000899615.1	Escherichia phage vB_EcoM_ACG-C40	Caudoviricetes	Straboviridae
escherichia	GCF_000900235.1	Escherichia phage ECBP1	Caudoviricetes	Schitoviridae
escherichia	GCF_000900315.1	Escherichia phage P13374	Unknown	Unknown
escherichia	GCF_000900475.1	Escherichia phage vB_EcoP_ACG-C91	Caudoviricetes	Autographiviridae
escherichia	GCF_000900515.1	Escherichia phage vB_EcoS_ACG-M12	Caudoviricetes	Drexlerviridae
escherichia	GCF_000900575.1	Escherichia phage JL1	Unknown	Unknown
escherichia	GCF_000900675.1	Escherichia phage TL-2011c	Unknown	Unknown
escherichia	GCF_000900735.1	Escherichia phage Bp7	Caudoviricetes	Straboviridae
escherichia	GCF_000900835.1	Escherichia phage wV7	Caudoviricetes	Straboviridae
escherichia	GCF_000901035.1	Escherichia phage HK633	Unknown	Unknown
escherichia	GCF_000901095.1	Escherichia phage ADB-2	Caudoviricetes	Drexlerviridae
escherichia	GCF_000901115.1	Escherichia phage HK542	Unknown	Unknown
escherichia	GCF_000901375.1	Escherichia phage HX01	Caudoviricetes	Straboviridae
escherichia	GCF_000901815.1	Escherichia phage phiKT	Caudoviricetes	Autographiviridae
escherichia	GCF_000902055.1	Escherichia phage HK446	Unknown	Unknown
escherichia	GCF_000902095.1	Escherichia phage mEpX1	Unknown	Unknown
escherichia	GCF_000902115.1	Escherichia phage mEp234	Unknown	Unknown
escherichia	GCF_000902355.1	Escherichia phage PhaxI	Caudoviricetes	Ackermannviridae
escherichia	GCF_000902495.1	Escherichia phage ime09	Caudoviricetes	Straboviridae
escherichia	GCF_000902695.1	Escherichia phage HK629	Unknown	Unknown
escherichia	GCF_000902775.1	Escherichia phage HK544	Unknown	Unknown
escherichia	GCF_000903115.1	Escherichia phage IME11	Caudoviricetes	Schitoviridae
escherichia	GCF_000903215.1	Escherichia phage TL-2011b	Unknown	Unknown
escherichia	GCF_000903315.1	Escherichia phage FV3	Unknown	Unknown
escherichia	GCF_000903555.1	Escherichia phage HK578	Unknown	Unknown
escherichia	GCF_000903575.1	Escherichia phage HK630	Unknown	Unknown
escherichia	GCF_000903615.1	Escherichia phage mEpX2	Unknown	Unknown
escherichia	GCF_000903655.1	Escherichia phage HK106	Unknown	Unknown
escherichia	GCF_000905795.2	Escherichia phage UAB_Phi78	Caudoviricetes	Autographiviridae
escherichia	GCF_000906475.1	Escherichia phage phAPEC8	Unknown	Unknown
escherichia	GCF_000907595.1	Escherichia phage Lw1	Caudoviricetes	Straboviridae
escherichia	GCF_000913575.1	Escherichia phage JES2013	Unknown	Unknown
escherichia	GCF_000914915.1	Escherichia phage phi92	Unknown	Unknown
escherichia	GCF_000914935.1	Escherichia phage phiEB49	Caudoviricetes	Drexlerviridae
escherichia	GCF_000915095.1	Escherichia phage 4MG	Unknown	Unknown
escherichia	GCF_000917255.1	Escherichia phage KBNP1711	Unknown	Unknown
escherichia	GCF_000918255.1	Escherichia phage vB_EcoM_112	Caudoviricetes	Straboviridae
escherichia	GCF_000918355.1	Escherichia phage e4/1c	Caudoviricetes	Drexlerviridae
escherichia	GCF_000919915.2	Escherichia phage vB_EcoM_JS09	Caudoviricetes	Straboviridae
escherichia	GCF_000919935.1	Escherichia phage FFH2	Unknown	Unknown
escherichia	GCF_000920795.1	Escherichia phage vB_EcoS_FFH_1	Caudoviricetes	Demerecviridae
escherichia	GCF_000921635.1	Escherichia phage vB_EcoS_AHS24	Caudoviricetes	Drexlerviridae
escherichia	GCF_000921675.1	Escherichia phage vB_EcoS_AHP42	Caudoviricetes	Drexlerviridae
escherichia	GCF_000922495.1	Escherichia phage EK99P-1	Unknown	Unknown
escherichia	GCF_000922515.1	Escherichia phage vB_EcoP_PhAPEC5	Caudoviricetes	Schitoviridae
escherichia	GCF_000922735.2	Escherichia phage Bp4	Caudoviricetes	Schitoviridae
escherichia	GCF_000923095.1	Escherichia phage PE3-1	Caudoviricetes	Autographiviridae
escherichia	GCF_000924195.1	Escherichia phage vB_EcoS_AKS96	Caudoviricetes	Drexlerviridae
escherichia	GCF_000924215.1	Escherichia phage vB_EcoP_PhAPEC7	Caudoviricetes	Schitoviridae
escherichia	GCF_000924955.1	Escherichia phage ECML-4	Caudoviricetes	Ackermannviridae
escherichia	GCF_000925055.1	Escherichia phage ECML-134	Caudoviricetes	Straboviridae
escherichia	GCF_000925795.1	Escherichia phage ECML-117	Unknown	Unknown
escherichia	GCF_000925835.1	Escherichia phage vB_EcoM-ep3	Unknown	Unknown
escherichia	GCF_000926115.1	Escherichia phage vB_EcoM_PhAPEC2	Caudoviricetes	Straboviridae
escherichia	GCF_000926855.1	Escherichia phage 121Q	Unknown	Unknown
escherichia	GCF_000927415.1	Escherichia phage J8-65	Caudoviricetes	Autographiviridae
escherichia	GCF_000928035.1	Escherichia phage Av-05	Unknown	Unknown
escherichia	GCF_000930115.1	Escherichia phage P88	Caudoviricetes	Peduoviridae
escherichia	GCF_000930555.1	Escherichia phage fd	Tubulavirales	Inoviridae
escherichia	GCF_001040975.1	Escherichia phage ECBP5	Caudoviricetes	Autographiviridae
escherichia	GCF_001041035.1	Escherichia phage PBECO4	Unknown	Unknown
escherichia	GCF_001041055.1	Escherichia phage YD-2008.s	Unknown	Unknown
escherichia	GCF_001041375.1	Escherichia phage CICC 80001	Caudoviricetes	Autographiviridae
escherichia	GCF_001041415.1	Escherichia phage EC6	Unknown	Unknown
escherichia	GCF_001041535.1	Escherichia phage HY01	Caudoviricetes	Straboviridae
escherichia	GCF_001041835.1	Escherichia phage vB_EcoM-VpaE1	Unknown	Unknown
escherichia	GCF_001042135.1	Escherichia phage DT57C	Caudoviricetes	Demerecviridae
escherichia	GCF_001042195.1	Escherichia phage Pollock	Caudoviricetes	Schitoviridae
escherichia	GCF_001042235.1	Escherichia phage vB_EcoP_SU10	Unknown	Unknown
escherichia	GCF_001308415.1	Escherichia phage vB_EcoP_24B	Unknown	Unknown
escherichia	GCF_001308535.1	Escherichia phage K1H	Unknown	Unknown
escherichia	GCF_001308815.1	Escherichia phage K1G	Unknown	Unknown
escherichia	GCF_001310115.1	Escherichia phage AR1	Caudoviricetes	Straboviridae
escherichia	GCF_001310155.1	Escherichia phage vB_EcoM_ECO1230-10	Unknown	Unknown
escherichia	GCF_001433645.1	Escherichia phage slur16	Unknown	Unknown
escherichia	GCF_001447045.1	Escherichia phage slur14	Caudoviricetes	Straboviridae
escherichia	GCF_001447065.1	Escherichia phage PA2	Unknown	Unknown
escherichia	GCF_001470555.1	Escherichia phage phi191	Unknown	Unknown
escherichia	GCF_001500495.1	Escherichia phage pro483	Caudoviricetes	Peduoviridae
escherichia	GCF_001500715.1	Escherichia phage 186	Caudoviricetes	Peduoviridae
escherichia	GCF_001500835.1	Escherichia phage slur05	Unknown	Unknown
escherichia	GCF_001500855.2	Escherichia phage phiSUSP1	Unknown	Unknown
escherichia	GCF_001501135.1	Escherichia phage QL01	Caudoviricetes	Straboviridae
escherichia	GCF_001501155.1	Escherichia phage pro147	Caudoviricetes	Peduoviridae
escherichia	GCF_001501495.1	Escherichia phage slur02	Caudoviricetes	Straboviridae
escherichia	GCF_001501655.1	Escherichia phage CAjan	Unknown	Unknown
escherichia	GCF_001502055.1	Escherichia phage vB_EcoM_AYO145A	Unknown	Unknown
escherichia	GCF_001502275.1	Escherichia phage slur01	Unknown	Unknown
escherichia	GCF_001502875.1	Escherichia phage slur07	Caudoviricetes	Straboviridae
escherichia	GCF_001502895.2	Escherichia phage SUSP2	Unknown	Unknown
escherichia	GCF_001503655.1	Escherichia phage P483	Caudoviricetes	Autographiviridae
escherichia	GCF_001503695.1	Escherichia phage vB_EcoM_VR20	Caudoviricetes	Straboviridae
escherichia	GCF_001504035.1	Escherichia phage Wphi	Caudoviricetes	Peduoviridae
escherichia	GCF_001504355.1	Escherichia phage HY02	Unknown	Unknown
escherichia	GCF_001504375.1	Escherichia phage JH2	Unknown	Unknown
escherichia	GCF_001504455.1	Escherichia phage P694	Caudoviricetes	Autographiviridae
escherichia	GCF_001504495.1	Escherichia phage vB_EcoM_VR25	Caudoviricetes	Straboviridae
escherichia	GCF_001504595.1	Escherichia phage slur09	Caudoviricetes	Demerecviridae
escherichia	GCF_001504835.1	Escherichia phage phiK	Petitvirales	Microviridae
escherichia	GCF_001505315.1	Escherichia phage vb_EcoM-VR5	Caudoviricetes	Straboviridae
escherichia	GCF_001505715.1	Escherichia phage 172-1	Unknown	Unknown
escherichia	GCF_001505955.1	Escherichia phage vB_EcoM_VR26	Caudoviricetes	Straboviridae
escherichia	GCF_001551685.1	Escherichia phage APCEc01	Caudoviricetes	Straboviridae
escherichia	GCF_001743935.2	Escherichia phage UFV-AREG1	Caudoviricetes	Straboviridae
escherichia	GCF_001744055.1	Escherichia phage 64795_ec1	Caudoviricetes	Autographiviridae
escherichia	GCF_001744235.1	Escherichia phage vB_EcoM-UFV13	Caudoviricetes	Straboviridae
escherichia	GCF_001744595.1	Escherichia phage vB_EcoS_NBD2	Caudoviricetes	Drexlerviridae
escherichia	GCF_001745015.1	Escherichia phage vB_EcoM_Alf5	Unknown	Unknown
escherichia	GCF_001745495.1	Escherichia phage Envy	Unknown	Unknown
escherichia	GCF_001745795.1	Escherichia phage HY03	Caudoviricetes	Straboviridae
escherichia	GCF_001746155.1	Escherichia phage Gluttony	Unknown	Unknown
escherichia	GCF_001881735.1	Escherichia phage LM33_P1	Caudoviricetes	Autographiviridae
escherichia	GCF_001882255.1	Escherichia phage WG01	Caudoviricetes	Straboviridae
escherichia	GCF_001882295.1	Escherichia phage GA2A	Caudoviricetes	Autographiviridae
escherichia	GCF_001884695.1	Escherichia phage MX01	Caudoviricetes	Straboviridae
escherichia	GCF_002149205.1	Escherichia phage Seurat	Unknown	Unknown
escherichia	GCF_002149625.1	Escherichia phage RB3	Caudoviricetes	Straboviridae
escherichia	GCF_002221785.1	Escherichia Stx1 converting phage	Unknown	Unknown
escherichia	GCF_002221805.1	Escherichia phage Stx2 II	Unknown	Unknown
escherichia	GCF_002601305.1	Escherichia phage P2	Caudoviricetes	Peduoviridae
escherichia	GCF_002604825.1	Escherichia coli O157 typing phage 3	Caudoviricetes	Straboviridae
escherichia	GCF_002604865.1	Escherichia coli O157 typing phage 6	Caudoviricetes	Straboviridae
escherichia	GCF_002605085.1	Escherichia phage DT571/2	Caudoviricetes	Demerecviridae
escherichia	GCF_002606685.1	Escherichia phage phiAPCEc03	Caudoviricetes	Demerecviridae
escherichia	GCF_002606705.1	Escherichia phage APECc02	Unknown	Unknown
escherichia	GCF_002607105.1	Escherichia phage Murica	Unknown	Unknown
escherichia	GCF_002608255.1	Escherichia phage JMPW2	Caudoviricetes	Drexlerviridae
escherichia	GCF_002608295.1	Escherichia phage JMPW1	Caudoviricetes	Drexlerviridae
escherichia	GCF_002609005.1	Escherichia phage phiE142	Caudoviricetes	Straboviridae
escherichia	GCF_002609745.1	Escherichia phage PE37	Caudoviricetes	Straboviridae
escherichia	GCF_002610185.1	Escherichia phage ECA2	Caudoviricetes	Autographiviridae
escherichia	GCF_002611705.1	Escherichia phage AAPEc6	Caudoviricetes	Autographiviridae
escherichia	GCF_002611945.1	Escherichia phage ESCO13	Unknown	Unknown
escherichia	GCF_002612725.2	Escherichia phage ESCO5	Unknown	Unknown
escherichia	GCF_002613645.1	Escherichia phage ZG49	Caudoviricetes	Autographiviridae
escherichia	GCF_002614425.1	Escherichia phage ID52	Petitvirales	Microviridae
escherichia	GCF_002614445.1	Escherichia phage K1ind1	Unknown	Unknown
escherichia	GCF_002614465.1	Escherichia phage K1ind2	Unknown	Unknown
escherichia	GCF_002617245.1	Escherichia phage EC1-UPM	Caudoviricetes	Schitoviridae
escherichia	GCF_002618005.2	Escherichia phage YUEEL01	Caudoviricetes	Straboviridae
escherichia	GCF_002618485.1	Escherichia phage vB_EcoP_B	Caudoviricetes	Autographiviridae
escherichia	GCF_002618505.1	Escherichia phage vB_EcoP_C	Caudoviricetes	Autographiviridae
escherichia	GCF_002618545.1	Escherichia phage vB_EcoP_F	Caudoviricetes	Autographiviridae
escherichia	GCF_002618565.1	Escherichia phage vB_EcoP_K	Caudoviricetes	Autographiviridae
escherichia	GCF_002618665.1	Escherichia phage vB_EcoS-IME253	Caudoviricetes	Drexlerviridae
escherichia	GCF_002618785.1	Escherichia phage vB_EcoS_CEB_EC3a	Caudoviricetes	Drexlerviridae
escherichia	GCF_002618845.1	Escherichia phage WA45	Petitvirales	Microviridae
escherichia	GCF_002618865.1	Escherichia phage NC35	Petitvirales	Microviridae
escherichia	GCF_002618885.1	Escherichia phage ID21	Petitvirales	Microviridae
escherichia	GCF_002618905.1	Escherichia phage NC28	Petitvirales	Microviridae
escherichia	GCF_002618925.1	Escherichia phage NC29	Petitvirales	Microviridae
escherichia	GCF_002618945.1	Escherichia phage ID32	Petitvirales	Microviridae
escherichia	GCF_002618965.1	Escherichia phage ID62	Petitvirales	Microviridae
escherichia	GCF_002619785.1	Escherichia phage vB_EcoS_ESCO41	Caudoviricetes	Drexlerviridae
escherichia	GCF_002619885.1	Escherichia phage HP3	Unknown	Unknown
escherichia	GCF_002620345.1	Escherichia phage phiLLS	Caudoviricetes	Demerecviridae
escherichia	GCF_002621185.1	Escherichia phage phiC120	Caudoviricetes	Straboviridae
escherichia	GCF_002621265.1	Escherichia phage vB_EcoM_ECOO78	Unknown	Unknown
escherichia	GCF_002622525.1	Escherichia phage PA28	Unknown	Unknown
escherichia	GCF_002622545.1	Escherichia phage ECD7	Caudoviricetes	Straboviridae
escherichia	GCF_002622565.1	Escherichia phage V18	Unknown	Unknown
escherichia	GCF_002623665.1	Escherichia phage vB_EcoS_SH2	Caudoviricetes	Drexlerviridae
escherichia	GCF_002624065.1	Escherichia phage ST31	Caudoviricetes	Autographiviridae
escherichia	GCF_002624465.1	Escherichia typing phage 1	Unknown	Unknown
escherichia	GCF_002624805.1	Escherichia phage ST0	Caudoviricetes	Straboviridae
escherichia	GCF_002624825.1	Escherichia phage ST32	Unknown	Chaseviridae
escherichia	GCF_002625325.1	Escherichia phage D6	Unknown	Unknown
escherichia	GCF_002625425.1	Escherichia phage ECP1	Unknown	Unknown
escherichia	GCF_002627205.1	Escherichia phage OSYSP	Caudoviricetes	Demerecviridae
escherichia	GCF_002629985.1	Escherichia phage K1F	Caudoviricetes	Autographiviridae
escherichia	GCF_002633045.1	Escherichia phage JLK-2012	Unknown	Unknown
escherichia	GCF_002743515.1	Escherichia phage phiKP26	Caudoviricetes	Drexlerviridae
escherichia	GCF_002743975.1	Escherichia phage vB_EcoM_PHB05	Unknown	Unknown
escherichia	GCF_002744055.1	Escherichia phage SRT8	Caudoviricetes	Drexlerviridae
escherichia	GCF_002745315.1	Escherichia phage C119	Caudoviricetes	Drexlerviridae
escherichia	GCF_002758635.1	Escherichia phage DE3	Unknown	Unknown
escherichia	GCF_002814475.1	Escherichia phage H8	Caudoviricetes	Demerecviridae
escherichia	GCF_002955445.1	Escherichia phage saus132	Caudoviricetes	Demerecviridae
escherichia	GCF_002955495.1	Escherichia phage chee24	Caudoviricetes	Demerecviridae
escherichia	GCF_002956175.1	Escherichia phage mutPK1A2	Caudoviricetes	Autographiviridae
escherichia	GCF_002956185.1	Escherichia phage St11Ph5	Caudoviricetes	Schitoviridae
escherichia	GCF_002956205.1	Escherichia phage PGT2	Caudoviricetes	Autographiviridae
escherichia	GCF_002956225.1	Escherichia phage VB_EcoS-Golestan	Unknown	Unknown
escherichia	GCF_002957145.1	Escherichia phage DTL	Caudoviricetes	Drexlerviridae
escherichia	GCF_002957255.1	Escherichia phage EG1	Caudoviricetes	Autographiviridae
escherichia	GCF_002957295.1	Escherichia phage FEC14	Caudoviricetes	Ackermannviridae
escherichia	GCF_002957385.1	Escherichia phage VEc3	Caudoviricetes	Autographiviridae
escherichia	GCF_002958495.1	Escherichia phage vB_EcoM-fFiEco06	Caudoviricetes	Straboviridae
escherichia	GCF_002958515.1	Escherichia phage HZ2R8	Caudoviricetes	Autographiviridae
escherichia	GCF_002958915.1	Escherichia phage YZ1	Caudoviricetes	Autographiviridae
escherichia	GCF_002990915.1	Escherichia phage SECphi18	Unknown	Unknown
escherichia	GCF_002990945.1	Escherichia phage SECphi27	Caudoviricetes	Drexlerviridae
escherichia	GCF_002997865.1	Escherichia phage Ebrios	Caudoviricetes	Autographiviridae
escherichia	GCF_003004875.1	Escherichia phage EcS1	Caudoviricetes	Straboviridae
escherichia	GCF_003014935.1	Escherichia phage vB_EcoS Sa179lw	Unknown	Unknown
escherichia	GCF_003051265.1	Escherichia phage ArgO145	Unknown	Unknown
escherichia	GCF_003085755.1	Escherichia phage SH2026Stx1	Unknown	Unknown
escherichia	GCF_003094215.1	Escherichia phage vB_EcoS_IME347	Caudoviricetes	Drexlerviridae
escherichia	GCF_003094415.1	Escherichia phage PP01	Caudoviricetes	Straboviridae
escherichia	GCF_003094435.1	Escherichia phage T2	Caudoviricetes	Straboviridae
escherichia	GCF_003146805.1	Escherichia phage RCS47	Unknown	Unknown
escherichia	GCF_003147245.1	Escherichia phage slur03	Caudoviricetes	Straboviridae
escherichia	GCF_003147265.1	Escherichia phage slur04	Caudoviricetes	Straboviridae
escherichia	GCF_003177215.1	Escherichia phage vB_EcoM_NBG2	Caudoviricetes	Straboviridae
escherichia	GCF_003183765.1	Escherichia phage Gostya9	Caudoviricetes	Demerecviridae
escherichia	GCF_003288695.1	Escherichia phage EP75	Caudoviricetes	Ackermannviridae
escherichia	GCF_003288715.1	Escherichia phage EP335	Unknown	Unknown
escherichia	GCF_003307555.1	Escherichia phage phi G17	Caudoviricetes	Schitoviridae
escherichia	GCF_003307575.1	Escherichia phage vB_EcoP_S523	Caudoviricetes	Autographiviridae
escherichia	GCF_003307595.1	Escherichia phage LL5	Caudoviricetes	Drexlerviridae
escherichia	GCF_003308515.1	Escherichia phage SF	Caudoviricetes	Straboviridae
escherichia	GCF_003308575.1	Escherichia phage Eco_BIFF	Caudoviricetes	Drexlerviridae
escherichia	GCF_003328705.1	Escherichia phage EC121	Caudoviricetes	Straboviridae
escherichia	GCF_003328725.1	Escherichia phage ECO4	Caudoviricetes	Straboviridae
escherichia	GCF_003341015.1	Escherichia phage Halfdan	Unknown	Unknown
escherichia	GCF_003341035.1	Escherichia phage SRT7	Caudoviricetes	Autographiviridae
escherichia	GCF_003345025.1	Escherichia virus KFS-EC	Caudoviricetes	Straboviridae
escherichia	GCF_003364355.1	Escherichia phage B2	Unknown	Unknown
escherichia	GCF_003368725.1	Escherichia phage Vec13	Caudoviricetes	Autographiviridae
escherichia	GCF_003575565.1	Escherichia phage PGN829.1	Caudoviricetes	Schitoviridae
escherichia	GCF_003575705.1	Escherichia phage LL2	Caudoviricetes	Autographiviridae
escherichia	GCF_003575725.1	Escherichia phage LL11	Caudoviricetes	Autographiviridae
escherichia	GCF_003600665.1	Escherichia phage C130_2	Unknown	Unknown
escherichia	GCF_003601515.1	Escherichia phage IMM-002	Caudoviricetes	Autographiviridae
escherichia	GCF_003613295.1	Escherichia phage vB_vPM_PD06	Unknown	Unknown
escherichia	GCF_003613315.1	Escherichia phage vB_vPM_PD112	Caudoviricetes	Straboviridae
escherichia	GCF_003613335.1	Escherichia phage FEC19	Unknown	Unknown
escherichia	GCF_003613655.1	Escherichia phage N30	Caudoviricetes	Autographiviridae
escherichia	GCF_003613675.1	Escherichia phage C5	Caudoviricetes	Autographiviridae
escherichia	GCF_003691835.1	Escherichia phage p000v	Caudoviricetes	Straboviridae
escherichia	GCF_003719095.1	Escherichia phage vB_EcoM_DalCa	Caudoviricetes	Straboviridae
escherichia	GCF_003723015.1	Escherichia phage MLF4	Caudoviricetes	Straboviridae
escherichia	GCF_003723295.1	Escherichia phage C1	Unknown	Unknown
escherichia	GCF_003764585.1	Escherichia phage KIT03	Caudoviricetes	Straboviridae
escherichia	GCF_003865675.1	Escherichia phage Skarpretter	Unknown	Unknown
escherichia	GCF_003865875.1	Escherichia phage vB_EcoS_PNS1	Unknown	Unknown
escherichia	GCF_003958705.1	Escherichia phage 500465-2	Caudoviricetes	Peduoviridae
escherichia	GCF_003958765.1	Escherichia phage 503458	Caudoviricetes	Peduoviridae
escherichia	GCF_003958845.1	Escherichia phage 500465-1	Caudoviricetes	Peduoviridae
escherichia	GCF_003967255.1	Escherichia phage 520873	Caudoviricetes	Peduoviridae
escherichia	GCF_003991625.1	Escherichia phage vB_EcoS-95	Caudoviricetes	Drexlerviridae
escherichia	GCF_003994835.1	Escherichia phage Ro45lw	Caudoviricetes	Autographiviridae
escherichia	GCF_004015845.1	Escherichia phage vB_EcoM_005	Caudoviricetes	Straboviridae
escherichia	GCF_004138735.1	Escherichia phage AnYang	Caudoviricetes	Straboviridae
escherichia	GCF_004138795.1	Escherichia phage vB_EcoS_IME542	Caudoviricetes	Drexlerviridae
escherichia	GCF_004139175.1	Escherichia phage vB_EcoM-G28	Caudoviricetes	Straboviridae
escherichia	GCF_004325275.1	Escherichia phage NC-A	Caudoviricetes	Autographiviridae
escherichia	GCF_004338395.1	Escherichia phage HZP2	Caudoviricetes	Autographiviridae
escherichia	GCF_004340425.1	Escherichia phage ZCEC5	Unknown	Unknown
escherichia	GCF_004521275.1	Escherichia phage vB_EcoM_Goslar	Unknown	Unknown
escherichia	GCF_004521295.1	Escherichia phage vB_EcoM_G4498	Caudoviricetes	Straboviridae
escherichia	GCF_004521355.1	Escherichia phage vB_EcoM_G50	Caudoviricetes	Straboviridae
escherichia	GCF_004521435.1	Escherichia phage vB_EcoM_G4507	Caudoviricetes	Straboviridae
escherichia	GCF_004521615.1	Escherichia phage Minorna	Caudoviricetes	Autographiviridae
escherichia	GCF_004768855.1	Escherichia phage vB_EcoS-Ro145c2YLVW	Unknown	Unknown
escherichia	GCF_004768945.1	Escherichia phage SP15	Caudoviricetes	Demerecviridae
escherichia	GCF_004794915.1	Escherichia phage vB_EcoM-Ro121c4YLVW	Unknown	Unknown
escherichia	GCF_004800205.1	Escherichia phage Lidtsur	Caudoviricetes	Autographiviridae
escherichia	GCF_004800265.1	Escherichia phage Sortsne	Unknown	Unknown
escherichia	GCF_005075205.1	Escherichia phage vB_EcoM-Ro157c2YLVW	Unknown	Unknown
escherichia	GCF_005394485.1	Escherichia phage vB_EcoM_G9062	Caudoviricetes	Straboviridae
escherichia	GCF_005394515.1	Escherichia phage vB_EcoM_KAW1E185	Caudoviricetes	Straboviridae
escherichia	GCF_005394565.1	Escherichia phage vB_EcoM_KWBSE43-6	Caudoviricetes	Ackermannviridae
escherichia	GCF_005394635.1	Escherichia phage vB_EcoM_OE5505	Caudoviricetes	Straboviridae
escherichia	GCF_005394685.1	Escherichia phage vB_EcoM_G8	Caudoviricetes	Straboviridae
escherichia	GCF_005411915.1	Escherichia phage CEC_Kaz_2018	Unknown	Unknown
escherichia	GCF_005566335.1	Escherichia phage EcNP1	Caudoviricetes	Straboviridae
escherichia	GCF_005892105.1	Escherichia phage vB_EcoP_WFI101126	Unknown	Unknown
escherichia	GCF_005892145.1	Escherichia phage PTXU04	Unknown	Unknown
escherichia	GCF_005892185.1	Escherichia phage vB_EcoM_WFH	Unknown	Unknown
escherichia	GCF_005892205.1	Escherichia phage vB_EcoM_WFC	Unknown	Unknown
escherichia	GCF_005892245.1	Escherichia phage vB_EcoM_Schickermooser	Unknown	Unknown
escherichia	GCF_005892265.1	Escherichia phage vB_EcoS_PTXU06	Unknown	Unknown
escherichia	GCF_005892285.1	Escherichia phage vB_EcoS_WF5505	Unknown	Unknown
escherichia	GCF_005892305.1	Escherichia phage vB_EcoS_WFI	Unknown	Unknown
escherichia	GCF_005892405.1	Escherichia phage vB_EcoS_HdH2	Caudoviricetes	Demerecviridae
escherichia	GCF_005892865.1	Escherichia phage vB_EcoS_G29-2	Caudoviricetes	Drexlerviridae
escherichia	GCF_006083115.1	Escherichia phage vB_EcoS_W011D	Caudoviricetes	Drexlerviridae
escherichia	GCF_006298325.1	Escherichia phage Bf23	Caudoviricetes	Demerecviridae
escherichia	GCF_006516875.1	Escherichia phage Lyz12581Vzw	Unknown	Unknown
escherichia	GCF_006965345.1	Escherichia phage vB_EcoS_PHB17	Caudoviricetes	Drexlerviridae
escherichia	GCF_007998335.1	Escherichia phage Henu7	Caudoviricetes	Drexlerviridae
escherichia	GCF_007998375.1	Escherichia phage Henu8	Caudoviricetes	Drexlerviridae
escherichia	GCF_008214915.1	Escherichia phage Mangalitsa	Unknown	Chaseviridae
escherichia	GCF_008214965.1	Escherichia phage Paul	Unknown	Unknown
escherichia	GCF_009296085.1	Escherichia phage VEc33	Caudoviricetes	Demerecviridae
escherichia	GCF_009662895.1	Escherichia phage E21	Caudoviricetes	Casjensviridae
escherichia	GCF_009671425.1	Escherichia phage vB_EcoM-12474III	Caudoviricetes	Peduoviridae
escherichia	GCF_009671745.1	Escherichia phage vB_EcoS-12210I	Caudoviricetes	Drexlerviridae
escherichia	GCF_009744855.1	Escherichia phage ES17	Unknown	Unknown
escherichia	GCF_009856795.1	Escherichia phage vB_EcoS-DELF2	Caudoviricetes	Drexlerviridae
escherichia	GCF_010120085.1	Escherichia phage aalborv	Caudoviricetes	Drexlerviridae
escherichia	GCF_010120095.1	Escherichia phage aaroes	Caudoviricetes	Drexlerviridae
escherichia	GCF_010120125.1	Escherichia phage alia	Unknown	Unknown
escherichia	GCF_010120165.1	Escherichia phage anhysbys	Unknown	Unknown
escherichia	GCF_010120185.1	Escherichia phage atuna	Caudoviricetes	Drexlerviridae
escherichia	GCF_010120215.1	Escherichia phage damhaus	Caudoviricetes	Drexlerviridae
escherichia	GCF_010120255.1	Escherichia phage egaa	Caudoviricetes	Drexlerviridae
escherichia	GCF_010120295.1	Escherichia phage flopper	Unknown	Chaseviridae
escherichia	GCF_010120335.1	Escherichia phage grams	Caudoviricetes	Drexlerviridae
escherichia	GCF_010120345.1	Escherichia phage haarsle	Caudoviricetes	Drexlerviridae
escherichia	GCF_010120365.1	Escherichia phage herni	Caudoviricetes	Drexlerviridae
escherichia	GCF_010120435.1	Escherichia phage jat	Unknown	Unknown
escherichia	GCF_010120485.1	Escherichia phage mckay	Unknown	Unknown
escherichia	GCF_010120775.1	Escherichia phage muut	Unknown	Unknown
escherichia	GCF_010120825.1	Escherichia phage nepoznato	Unknown	Unknown
escherichia	GCF_010120835.1	Escherichia phage nieznany	Unknown	Unknown
escherichia	GCF_010120935.1	Escherichia phage rolling	Unknown	Unknown
escherichia	GCF_010120995.1	Escherichia phage tiwna	Caudoviricetes	Drexlerviridae
escherichia	GCF_010121005.1	Escherichia phage tonijn	Caudoviricetes	Drexlerviridae
escherichia	GCF_010121015.1	Escherichia phage tonn	Caudoviricetes	Drexlerviridae
escherichia	GCF_010121025.1	Escherichia phage tonnikala	Caudoviricetes	Drexlerviridae
escherichia	GCF_010121055.1	Escherichia phage tuntematon	Unknown	Unknown
escherichia	GCF_010121065.1	Escherichia phage tunus	Caudoviricetes	Drexlerviridae
escherichia	GCF_010121085.1	Escherichia phage ukendt	Unknown	Unknown
escherichia	GCF_010121105.1	Escherichia phage vojen	Caudoviricetes	Drexlerviridae
escherichia	GCF_010121125.1	Escherichia phage welsh	Unknown	Unknown
escherichia	GCF_010121135.1	Escherichia phage teqdroes	Caudoviricetes	Straboviridae
escherichia	GCF_010121145.1	Escherichia phage teqhad	Caudoviricetes	Straboviridae
escherichia	GCF_010121165.1	Escherichia phage teqskov	Caudoviricetes	Straboviridae
escherichia	GCF_010701055.1	Escherichia phage bob	Unknown	Unknown
escherichia	GCF_011067315.1	Escherichia phage vB_EcoS_XY1	Unknown	Unknown
escherichia	GCF_011067345.1	Escherichia phage F2	Caudoviricetes	Straboviridae
escherichia	GCF_011900995.1	Escherichia phage EC6098	Petitvirales	Microviridae
escherichia	GCF_012360975.1	Escherichia phage vB_EcoM_IME537	Caudoviricetes	Straboviridae
escherichia	GCF_013306715.1	Escherichia phage EK010	Unknown	Unknown
escherichia	GCF_013306725.1	Escherichia phage O18-011	Unknown	Unknown
escherichia	GCF_013343685.1	Escherichia phage PGN590	Caudoviricetes	Drexlerviridae
escherichia	GCF_013375085.2	Escherichia phage vB_EcoM_4HA13	Unknown	Chaseviridae
escherichia	GCF_013387645.1	Escherichia phage vB_EcoM_Bp10	Unknown	Chaseviridae
escherichia	GCF_013387655.1	Escherichia phage vB_EcoP_Bp7	Unknown	Chaseviridae
escherichia	GCF_013426535.1	Escherichia phage vB_EcoM_F1	Caudoviricetes	Straboviridae
escherichia	GCF_013426575.1	Escherichia phage vB_EcoM_Lutter	Caudoviricetes	Straboviridae
escherichia	GCF_013426585.1	Escherichia phage vB_EcoM_Ozark	Caudoviricetes	Straboviridae
escherichia	GCF_013426605.1	Escherichia phage vB_EcoP_SP5M	Caudoviricetes	Schitoviridae
escherichia	GCF_014070505.1	Escherichia phage vB_EcoS_011D5	Unknown	Unknown
escherichia	GCF_014337505.1	Escherichia phage Mt1B1_P17	Unknown	Unknown
escherichia	GCF_014517805.1	Escherichia phage vB_EcoS_fFiEco02	Unknown	Unknown
escherichia	GCF_014517815.1	Escherichia phage vB_EcoS_fFiEco03	Unknown	Unknown
escherichia	GCF_014517835.1	Escherichia phage vB_EcoS_fPoEco01	Unknown	Unknown
escherichia	GCF_014840125.1	Escherichia phage vB_EcoP_EcoN5	Unknown	Unknown
escherichia	GCF_014892815.1	Escherichia phage VEcB	Unknown	Unknown
escherichia	GCF_017654265.1	Escherichia phage MN03	Unknown	Unknown
escherichia	GCF_017654285.1	Escherichia phage MN05	Unknown	Unknown
escherichia	GCF_018127655.1	Escherichia phage vB_EcoS_swi2	Unknown	Unknown
escherichia	GCF_018388945.1	Escherichia phage UAE_MI-01	Unknown	Unknown
escherichia	GCF_019095225.1	Escherichia phage vB_EcoP-ZQ2	Caudoviricetes	Schitoviridae
escherichia	GCF_019095815.1	Escherichia phage vB_EcoP_SU7	Unknown	Unknown
escherichia	GCF_019466445.1	Escherichia phage IME267	Unknown	Unknown
escherichia	GCF_020474845.1	Escherichia phage BF9	Unknown	Unknown
escherichia	GCF_020475385.1	Escherichia phage U1G	Caudoviricetes	Schitoviridae
escherichia	GCF_020491515.1	Escherichia phage 26	Unknown	Unknown
escherichia	GCF_020492145.1	Escherichia phage vb_EcoS_bov22_1	Unknown	Unknown
escherichia	GCF_020492615.1	Escherichia phage vB_EcoS_Sponge	Unknown	Unknown
escherichia	GCF_020493435.1	Escherichia phage vB_EcoS-phiEc3	Unknown	Unknown
escherichia	GCF_020523055.1	Escherichia phage vB_EcoP_IMEP8	Unknown	Unknown
escherichia	GCF_020662795.1	Escherichia phage NTEC3	Unknown	Unknown
escherichia	GCF_020868885.1	Escherichia phage vB_EcoS-22664BS2	Unknown	Unknown
escherichia	GCF_020868935.1	Escherichia phage vB_EcoS-101114BS4	Unknown	Unknown
escherichia	GCF_020868945.1	Escherichia phage vB_EcoP-101114UKE3	Unknown	Unknown
escherichia	GCF_020869045.1	Escherichia phage vB_EcoP-CHD5UKE1	Unknown	Unknown
escherichia	GCF_020892285.1	Escherichia phage TheodorHerzl	Unknown	Unknown
escherichia	GCF_020892295.1	Escherichia phage PaulFeyerabend	Unknown	Unknown
escherichia	GCF_020892305.1	Escherichia phage GeorgBuechner	Unknown	Unknown
escherichia	GCF_020892315.1	Escherichia phage KarlBarth	Unknown	Unknown
escherichia	GCF_020892325.1	Escherichia phage Oekolampad	Unknown	Unknown
escherichia	GCF_021216225.1	Escherichia phage vB_EcoM_RZ	Caudoviricetes	Straboviridae
escherichia	GCF_021355715.1	Escherichia phage vB_EcoD_Over9000	Unknown	Unknown
escherichia	GCF_021355735.1	Escherichia phage vB_EcoD_Pubbukkers	Unknown	Unknown
escherichia	GCF_021355785.1	Escherichia phage vB_EcoD_Teewinot	Unknown	Unknown
escherichia	GCF_021356105.1	Escherichia phage JLBYU60	Unknown	Unknown
escherichia	GCF_021356195.1	Escherichia phage JLBYU37	Unknown	Unknown
escherichia	GCF_021359325.1	Escherichia virus fEg-Eco19	Unknown	Unknown
escherichia	GCF_021378515.1	Escherichia phage vB_EcoD_Opt212	Unknown	Unknown
escherichia	GCF_021536645.1	Escherichia phage vB_EcoM_SA91KD	Unknown	Chaseviridae
escherichia	GCF_021536705.1	Escherichia phage SKA49	Unknown	Chaseviridae
escherichia	GCF_021870375.1	Escherichia phage ZCEC10	Unknown	Unknown
escherichia	GCF_022808145.1	Escherichia phage MLP1	Unknown	Chaseviridae
escherichia	GCF_023274015.1	Escherichia phage ZCEC13	Unknown	Unknown
escherichia	GCF_023617405.1	Escherichia phage SZH-1	Unknown	Unknown
escherichia	GCF_023682295.1	Escherichia phage EC115	Unknown	Unknown
escherichia	GCF_023731555.1	Escherichia phage PC2	Unknown	Unknown
escherichia	GCF_023978655.1	Escherichia phage vB_EcoS-CHD5UKE2	Unknown	Unknown
escherichia	GCF_024172825.1	Escherichia phage vB_EcoS_L-h 1M	Unknown	Unknown
escherichia	GCF_024750315.1	Escherichia phage PEC14	Unknown	Unknown
escherichia	GCF_025232225.1	Escherichia phage vB_EcoS_Zar3M	Unknown	Unknown
escherichia	GCF_025960795.1	Escherichia phage PO103-1	Unknown	Chaseviridae
escherichia	GCF_027574265.1	Escherichia phage vB_EcoM_DE15	Unknown	Chaseviridae
escherichia	GCF_900178515.1	Escherichia phage vB_EcoS_swan01	Caudoviricetes	Drexlerviridae
escherichia	GCF_900604395.1	Escherichia phage vB_Eco_mar003J3	Caudoviricetes	Demerecviridae
escherichia	GCF_900604425.1	Escherichia phage vB_Eco_mar001J1	Caudoviricetes	Drexlerviridae
escherichia	GCF_900604445.1	Escherichia phage vB_Eco_mar004NP2	Caudoviricetes	Demerecviridae
escherichia	GCF_900604475.1	Escherichia phage vB_Eco_mar001J1	Caudoviricetes	Drexlerviridae
escherichia	GCF_902006465.1	Escherichia phage 1H12	Unknown	Unknown
escherichia	GCF_902141465.1	Escherichia phage 2B8	Unknown	Unknown
escherichia	GCF_902141505.1	Escherichia phage 4A7	Unknown	Unknown
escherichia	GCF_902141525.1	Escherichia phage 2G7b	Unknown	Unknown
escherichia	GCF_902141535.1	Escherichia phage 2H10	Unknown	Unknown
escherichia	GCF_902143415.1	Escherichia phage vB_Eco_SLUR29	Caudoviricetes	Drexlerviridae
escherichia	GCF_902150545.1	Escherichia phage ev017	Unknown	Unknown
escherichia	GCF_902150555.1	Escherichia phage ev207	Unknown	Unknown
escherichia	GCF_902150575.1	Escherichia phage ESSI2_ev239	Caudoviricetes	Peduoviridae
escherichia	GCF_902150585.1	Escherichia phage ESSI2_ev040	Caudoviricetes	Peduoviridae
escherichia	GCF_902150595.1	Escherichia phage ESSI2_ev015	Caudoviricetes	Peduoviridae
escherichia	GCF_902150635.1	Escherichia phage ev243	Unknown	Unknown
escherichia	GCF_902150665.1	Escherichia phage ESSI2_ev129	Caudoviricetes	Peduoviridae
escherichia	GCF_902150695.1	Escherichia phage ev099	Unknown	Unknown
escherichia	GCF_902150705.1	Escherichia phage Gluttony_ev152	Unknown	Unknown
escherichia	GCF_905147845.1	Escherichia phage vB_Eco_Maverick	Unknown	Unknown
escherichia	GCF_922089135.1	Escherichia phage P2_AC1	Caudoviricetes	Peduoviridae
escherichia	GCF_927798185.1	Escherichia phage Cartapus	Caudoviricetes	Peduoviridae
salmonella	GCF_000840625.2	Salmonella phage epsilon15	Unknown	Unknown
salmonella	GCF_000841165.1	Salmonella phage ST64T	Unknown	Unknown
salmonella	GCF_000841605.1	Salmonella phage FelixO1	Unknown	Unknown
salmonella	GCF_000841985.1	Salmonella phage ST64B	Unknown	Unknown
salmonella	GCF_000843145.1	Salmonella phage SP6	Caudoviricetes	Autographiviridae
salmonella	GCF_000843405.1	Salmonella phage PSP3	Caudoviricetes	Peduoviridae
salmonella	GCF_000845765.1	Salmonella phage P22	Unknown	Unknown
salmonella	GCF_000848985.1	Salmonella phage IKe	Tubulavirales	Inoviridae
salmonella	GCF_000857125.1	Salmonella phage SS3e	Unknown	Unknown
salmonella	GCF_000870645.1	Salmonella phage SETP3	Unknown	Unknown
salmonella	GCF_000875025.1	Salmonella phage Vi II-E1	Unknown	Unknown
salmonella	GCF_000875285.1	Salmonella phage phiSG-JL2	Caudoviricetes	Autographiviridae
salmonella	GCF_000881955.1	Salmonella phage SE1 (in:P22virus)	Unknown	Unknown
salmonella	GCF_000882655.1	Salmonella phage epsilon34	Unknown	Unknown
salmonella	GCF_000884195.1	Salmonella phage g341c	Unknown	Unknown
salmonella	GCF_000890795.1	Salmonella phage Vi06	Caudoviricetes	Autographiviridae
salmonella	GCF_000890895.1	Salmonella phage Vi01	Caudoviricetes	Ackermannviridae
salmonella	GCF_000891435.1	Salmonella phage ST160	Unknown	Unknown
salmonella	GCF_000891755.1	Salmonella phage Spc35	Caudoviricetes	Demerecviridae
salmonella	GCF_000892955.1	Salmonella phage 7-11	Unknown	Grimontviridae
salmonella	GCF_000893035.1	Salmonella phage SFP10	Caudoviricetes	Ackermannviridae
salmonella	GCF_000893935.1	Salmonella phage PVPSE1	Unknown	Unknown
salmonella	GCF_000894315.1	Salmonella phage SE2	Unknown	Unknown
salmonella	GCF_000895275.1	Salmonella phage SPN1S	Unknown	Unknown
salmonella	GCF_000896335.1	Salmonella phage SPN9CC	Unknown	Unknown
salmonella	GCF_000899335.1	Salmonella phage SSU5	Unknown	Unknown
salmonella	GCF_000899835.1	Salmonella phage vB_SemP_Emek	Unknown	Unknown
salmonella	GCF_000899875.1	Salmonella phage vB_SosS_Oslo	Unknown	Unknown
salmonella	GCF_000900855.1	Salmonella typhimurium phage PhiSH19	Caudoviricetes	Ackermannviridae
salmonella	GCF_000900935.1	Salmonella phage SPN3UB	Unknown	Unknown
salmonella	GCF_000901515.1	Salmonella phage SPN19	Caudoviricetes	Casjensviridae
salmonella	GCF_000902635.1	Salmonella phage vB_SenS-Ent1	Unknown	Unknown
salmonella	GCF_000903195.1	Salmonella phage RE2010	Caudoviricetes	Peduoviridae
salmonella	GCF_000904875.1	Salmonella phage SKML-39	Caudoviricetes	Ackermannviridae
salmonella	GCF_000905195.1	Salmonella phage vB_SenM-S16	Caudoviricetes	Straboviridae
salmonella	GCF_000907915.1	Salmonella phage FSLSP004	Caudoviricetes	Peduoviridae
salmonella	GCF_000907935.1	Salmonella phage FSL SP-030	Caudoviricetes	Casjensviridae
salmonella	GCF_000907975.1	Salmonella phage iEPS5	Caudoviricetes	Casjensviridae
salmonella	GCF_000908895.1	Salmonella phage FSL SP-058	Caudoviricetes	Schitoviridae
salmonella	GCF_000909515.1	Salmonella phage FSL SP-088	Caudoviricetes	Casjensviridae
salmonella	GCF_000909555.1	Salmonella phage FSL SP-076	Caudoviricetes	Schitoviridae
salmonella	GCF_000909995.1	Salmonella phage L13	Unknown	Unknown
salmonella	GCF_000910395.1	Salmonella phage Jersey	Unknown	Unknown
salmonella	GCF_000910415.1	Salmonella phage FSL SP-031	Unknown	Unknown
salmonella	GCF_000911335.1	Salmonella phage Maynard	Caudoviricetes	Ackermannviridae
salmonella	GCF_000912875.1	Salmonella phage SETP7	Unknown	Unknown
salmonella	GCF_000912955.1	Salmonella phage Marshall	Caudoviricetes	Ackermannviridae
salmonella	GCF_000913715.1	Salmonella phage SETP13	Unknown	Unknown
salmonella	GCF_000917095.1	Salmonella phage vB_SenS-Ent2	Unknown	Unknown
salmonella	GCF_000917915.1	Salmonella phage vB-SalM-SJ2	Caudoviricetes	Ackermannviridae
salmonella	GCF_000920035.1	Salmonella phage vB_SenS-Ent3	Unknown	Unknown
salmonella	GCF_000922695.1	Salmonella phage vB-SalM-SJ3	Caudoviricetes	Ackermannviridae
salmonella	GCF_000927575.1	Salmonella phage 9NA	Unknown	Unknown
salmonella	GCF_000929095.1	Salmonella phage LSPA1	Unknown	Unknown
salmonella	GCF_000954975.2	Salmonella phage STP4-a	Caudoviricetes	Straboviridae
salmonella	GCF_001015285.1	Salmonella phage Det7	Caudoviricetes	Ackermannviridae
salmonella	GCF_001041335.1	Salmonella phage vB_SPuM_SP116	Unknown	Unknown
salmonella	GCF_001041715.1	Salmonella phage SSE121	Unknown	Unknown
salmonella	GCF_001041775.1	Salmonella phage STML-198	Caudoviricetes	Straboviridae
salmonella	GCF_001042275.1	Salmonella phage SPN3US	Unknown	Unknown
salmonella	GCF_001470135.1	Salmonella phage SEN34	Unknown	Unknown
salmonella	GCF_001470275.1	Salmonella phage f18SE	Unknown	Unknown
salmonella	GCF_001470675.2	Salmonella phage SEN5	Caudoviricetes	Peduoviridae
salmonella	GCF_001470915.2	Salmonella phage SEN22	Unknown	Unknown
salmonella	GCF_001500355.1	Salmonella phage Shivani	Caudoviricetes	Demerecviridae
salmonella	GCF_001501935.2	Salmonella phage SEN4	Caudoviricetes	Peduoviridae
salmonella	GCF_001502555.2	Salmonella phage SEN1	Caudoviricetes	Peduoviridae
salmonella	GCF_001516975.1	Salmonella phage 38	Caudoviricetes	Ackermannviridae
salmonella	GCF_001517035.1	Salmonella phage 37	Caudoviricetes	Casjensviridae
salmonella	GCF_001551365.1	Salmonella phage 36	Caudoviricetes	Drexlerviridae
salmonella	GCF_001736255.1	Salmonella phage 118970_sal4	Unknown	Unknown
salmonella	GCF_001744215.1	Salmonella phage SJ46	Unknown	Unknown
salmonella	GCF_001744735.1	Salmonella phage phSE-2	Caudoviricetes	Drexlerviridae
salmonella	GCF_001744855.1	Salmonella phage vB-SalM-PM10	Caudoviricetes	Ackermannviridae
salmonella	GCF_001745155.1	Salmonella phage NR01	Caudoviricetes	Demerecviridae
salmonella	GCF_001745955.1	Salmonella phage vB_SnwM_CGG4-1	Caudoviricetes	Straboviridae
salmonella	GCF_001754285.1	Salmonella phage BP12C	Caudoviricetes	Casjensviridae
salmonella	GCF_001754725.1	Salmonella phage BP12B	Caudoviricetes	Autographiviridae
salmonella	GCF_001755025.1	Salmonella phage BP12A	Caudoviricetes	Autographiviridae
salmonella	GCF_001755145.1	Salmonella phage BP63	Unknown	Unknown
salmonella	GCF_001881795.1	Salmonella phage 103203_sal5	Unknown	Unknown
salmonella	GCF_001881875.1	Salmonella phage 64795_sal3	Unknown	Unknown
salmonella	GCF_001881935.1	Salmonella phage 118970_sal1	Caudoviricetes	Casjensviridae
salmonella	GCF_001881975.1	Salmonella phage BPS11Q3	Unknown	Unknown
salmonella	GCF_001881995.1	Salmonella phage BPS15Q2	Unknown	Unknown
salmonella	GCF_001882075.1	Salmonella phage 118970_sal2	Caudoviricetes	Demerecviridae
salmonella	GCF_001882095.1	Salmonella phage 118970_sal3	Unknown	Unknown
salmonella	GCF_001882315.1	Salmonella phage IME207	Unknown	Unknown
salmonella	GCF_001884575.1	Salmonella phage 100268_sal2	Caudoviricetes	Demerecviridae
salmonella	GCF_001885505.1	Salmonella phage GG32	Caudoviricetes	Ackermannviridae
salmonella	GCF_001885525.1	Salmonella phage MA12	Unknown	Unknown
salmonella	GCF_002149405.1	Salmonella phage Stitch	Caudoviricetes	Demerecviridae
salmonella	GCF_002599365.1	Salmonella phage 35	Caudoviricetes	Casjensviridae
salmonella	GCF_002604965.1	Salmonella phage Chi	Caudoviricetes	Casjensviridae
salmonella	GCF_002605925.1	Salmonella phage SEN8	Caudoviricetes	Peduoviridae
salmonella	GCF_002614905.1	Salmonella phage UPF_BP2	Unknown	Unknown
salmonella	GCF_002615185.1	Salmonella phage vB_SenS_Sasha	Unknown	Unknown
salmonella	GCF_002615545.1	Salmonella phage STP03	Unknown	Unknown
salmonella	GCF_002617745.1	Salmonella phage LPSE1	Unknown	Unknown
salmonella	GCF_002620025.1	Salmonella phage Si3	Unknown	Unknown
salmonella	GCF_002620065.1	Salmonella phage Mushroom	Unknown	Unknown
salmonella	GCF_002622285.1	Salmonella phage LPST10	Unknown	Unknown
salmonella	GCF_002624865.1	Salmonella phage vB_SenS_AG11	Unknown	Unknown
salmonella	GCF_002624885.1	Salmonella phage wksl3	Unknown	Unknown
salmonella	GCF_002627765.1	Salmonella phage vB_SenS_PVP-SE2	Unknown	Unknown
salmonella	GCF_002628845.1	Salmonella phage St162	Unknown	Unknown
salmonella	GCF_002629925.1	Salmonella phage SE1 (in:Nonagvirus)	Unknown	Unknown
salmonella	GCF_002743495.1	Salmonella phage SP01	Caudoviricetes	Demerecviridae
salmonella	GCF_002744075.1	Salmonella phage Melville	Caudoviricetes	Straboviridae
salmonella	GCF_002829325.1	Salmonella phage STML-13-1	Caudoviricetes	Ackermannviridae
salmonella	GCF_002831045.2	Salmonella phage SP069	Unknown	Unknown
salmonella	GCF_002831105.1	Salmonella phage FSL SP-101	Unknown	Unknown
salmonella	GCF_002831125.1	Salmonella phage FSL SP-126	Caudoviricetes	Drexlerviridae
salmonella	GCF_002954915.1	Salmonella phage UPF_BP1	Unknown	Unknown
salmonella	GCF_002957345.1	Salmonella phage YSP2	Caudoviricetes	Drexlerviridae
salmonella	GCF_002957495.1	Salmonella phage Mutine	Caudoviricetes	Ackermannviridae
salmonella	GCF_002957705.1	Salmonella phage BPS17L1	Unknown	Unknown
salmonella	GCF_002957725.1	Salmonella phage BPS17W1	Unknown	Unknown
salmonella	GCF_002989985.1	Salmonella phage BSPM4	Caudoviricetes	Casjensviridae
salmonella	GCF_002990035.1	Salmonella phage BSP101	Caudoviricetes	Ackermannviridae
salmonella	GCF_002997375.1	Salmonella phage vB_SpuP_Spp16	Caudoviricetes	Autographiviridae
salmonella	GCF_002997395.1	Salmonella phage SE131	Unknown	Grimontviridae
salmonella	GCF_003031035.1	Salmonella phage vB_SenS_PHB07	Caudoviricetes	Drexlerviridae
salmonella	GCF_003285285.1	Salmonella phage SP1	Caudoviricetes	Ackermannviridae
salmonella	GCF_003328685.1	Salmonella phage SG1	Caudoviricetes	Straboviridae
salmonella	GCF_003328965.1	Salmonella phage SH9	Caudoviricetes	Demerecviridae
salmonella	GCF_003328985.1	Salmonella phage LVR16A	Caudoviricetes	Demerecviridae
salmonella	GCF_003341475.1	Salmonella phage 3A_8767	Caudoviricetes	Autographiviridae
salmonella	GCF_003341835.1	Salmonella phage S100	Unknown	Unknown
salmonella	GCF_003341855.1	Salmonella phage S102	Unknown	Unknown
salmonella	GCF_003341975.1	Salmonella phage S113	Caudoviricetes	Demerecviridae
salmonella	GCF_003341995.1	Salmonella phage S114	Caudoviricetes	Demerecviridae
salmonella	GCF_003342035.1	Salmonella phage S116	Caudoviricetes	Demerecviridae
salmonella	GCF_003342135.1	Salmonella phage S126	Caudoviricetes	Demerecviridae
salmonella	GCF_003342175.1	Salmonella phage S131	Caudoviricetes	Demerecviridae
salmonella	GCF_003342195.1	Salmonella phage S132	Caudoviricetes	Demerecviridae
salmonella	GCF_003342215.1	Salmonella phage S133	Caudoviricetes	Demerecviridae
salmonella	GCF_003342315.1	Salmonella phage S147	Caudoviricetes	Demerecviridae
salmonella	GCF_003342395.1	Salmonella phage Skate	Unknown	Unknown
salmonella	GCF_003342415.1	Salmonella phage S124	Caudoviricetes	Demerecviridae
salmonella	GCF_003342535.1	Salmonella phage S118	Caudoviricetes	Ackermannviridae
salmonella	GCF_003443415.1	Salmonella virus VSe103	Unknown	Unknown
salmonella	GCF_003443435.1	Salmonella virus VSiP	Unknown	Unknown
salmonella	GCF_003443455.1	Salmonella virus VSt10	Unknown	Unknown
salmonella	GCF_003443475.1	Salmonella virus VSt472	Unknown	Unknown
salmonella	GCF_003575645.1	Salmonella phage Siskin	Caudoviricetes	Casjensviridae
salmonella	GCF_003575665.1	Salmonella phage Sw2	Caudoviricetes	Demerecviridae
salmonella	GCF_003575905.1	Salmonella phage SenASZ3	Caudoviricetes	Ackermannviridae
salmonella	GCF_003575925.1	Salmonella phage SenALZ1	Caudoviricetes	Ackermannviridae
salmonella	GCF_003691795.1	Salmonella phage STG2	Caudoviricetes	Demerecviridae
salmonella	GCF_003850205.1	Salmonella phage KFS-SE1	Caudoviricetes	Casjensviridae
salmonella	GCF_003861675.1	Salmonella phage BSP161	Caudoviricetes	Autographiviridae
salmonella	GCF_003865515.1	Salmonella phage Seafire	Caudoviricetes	Demerecviridae
salmonella	GCF_003865695.1	Salmonella phage Lumpael	Unknown	Unknown
salmonella	GCF_004138835.1	Salmonella phage 3-29	Caudoviricetes	Demerecviridae
salmonella	GCF_004146685.1	Salmonella phage 1-23	Caudoviricetes	Demerecviridae
salmonella	GCF_004146705.1	Salmonella phage SeWh-1	Caudoviricetes	Casjensviridae
salmonella	GCF_004146745.1	Salmonella phage Segz_1	Unknown	Unknown
salmonella	GCF_004146765.1	Salmonella phage SeSz-1	Caudoviricetes	Ackermannviridae
salmonella	GCF_004146785.1	Salmonella phage Seszw_1	Unknown	Unknown
salmonella	GCF_004146805.1	Salmonella phage SeSz-2	Unknown	Unknown
salmonella	GCF_004340445.1	Salmonella phage vB_SenS_SE1	Unknown	Unknown
salmonella	GCF_004799845.1	Salmonella phage Akira	Unknown	Unknown
salmonella	GCF_004800365.1	Salmonella phage ZCSE2	Unknown	Unknown
salmonella	GCF_005574455.1	Salmonella phage Sepoy	Caudoviricetes	Demerecviridae
salmonella	GCF_005892045.1	Salmonella phage vB_SenS_SB3	Unknown	Unknown
salmonella	GCF_006384835.1	Salmonella virus KFS-SE2	Unknown	Unknown
salmonella	GCF_006863005.1	Salmonella phage SE13	Unknown	Unknown
salmonella	GCF_007998415.1	Salmonella phage Shemara	Unknown	Unknown
salmonella	GCF_007998475.1	Salmonella phage Th1	Caudoviricetes	Demerecviridae
salmonella	GCF_008000675.1	Salmonella phage VSe12	Caudoviricetes	Demerecviridae
salmonella	GCF_008214725.1	Salmonella phage Shelanagig	Unknown	Unknown
salmonella	GCF_008214835.1	Salmonella phage SE4	Unknown	Unknown
salmonella	GCF_008221985.1	Salmonella phage SE14	Caudoviricetes	Ackermannviridae
salmonella	GCF_008222385.1	Salmonella phage SS9	Caudoviricetes	Ackermannviridae
salmonella	GCF_008222545.1	Salmonella phage SS5	Unknown	Unknown
salmonella	GCF_008222785.1	Salmonella phage SE24	Caudoviricetes	Demerecviridae
salmonella	GCF_008227395.1	Salmonella phage SW9	Caudoviricetes	Peduoviridae
salmonella	GCF_008227445.1	Salmonella phage SI7	Caudoviricetes	Peduoviridae
salmonella	GCF_008227565.1	Salmonella phage SE11	Caudoviricetes	Demerecviridae
salmonella	GCF_008605645.1	Salmonella phage OSY-STA	Caudoviricetes	Demerecviridae
salmonella	GCF_008605725.1	Salmonella phage 1-29	Caudoviricetes	Demerecviridae
salmonella	GCF_008704675.1	Salmonella phage 2-3	Caudoviricetes	Demerecviridae
salmonella	GCF_008894185.1	Salmonella phage ST-101	Caudoviricetes	Casjensviridae
salmonella	GCF_008946025.1	Salmonella phage vB_SenS_SB13	Caudoviricetes	Demerecviridae
salmonella	GCF_008952025.1	Salmonella phage vB_SenS_SB28	Unknown	Unknown
salmonella	GCF_009388245.1	Salmonella phage 1-19	Caudoviricetes	Demerecviridae
salmonella	GCF_009388445.1	Salmonella virus VSe101	Unknown	Unknown
salmonella	GCF_009617775.1	Salmonella phage vB_StyS-sam	Unknown	Unknown
salmonella	GCF_009685525.1	Salmonella phage vB_SenS-EnJE1	Unknown	Unknown
salmonella	GCF_009744735.1	Salmonella phage vB_SenS-EnJE6	Unknown	Unknown
salmonella	GCF_009828315.1	Salmonella phage SE-W109	Unknown	Unknown
salmonella	GCF_009828355.1	Salmonella phage ST-W77	Caudoviricetes	Ackermannviridae
salmonella	GCF_009828495.1	Salmonella phage pSe_SNUABM_01	Caudoviricetes	Straboviridae
salmonella	GCF_009859635.1	Salmonella phage VB_StyS_BS5	Unknown	Unknown
salmonella	GCF_010701345.1	Salmonella phage Se-G	Caudoviricetes	Ackermannviridae
salmonella	GCF_010701535.1	Salmonella phage Se-J	Caudoviricetes	Ackermannviridae
salmonella	GCF_010706275.1	Salmonella phage Se-B	Caudoviricetes	Ackermannviridae
salmonella	GCF_011067595.1	Salmonella phage P46FS4	Caudoviricetes	Ackermannviridae
salmonella	GCF_011067695.1	Salmonella phage L6jm	Caudoviricetes	Demerecviridae
salmonella	GCF_011756695.1	Salmonella phage aagejoakim	Caudoviricetes	Ackermannviridae
salmonella	GCF_011756705.1	Salmonella phage allotria	Caudoviricetes	Ackermannviridae
salmonella	GCF_011756725.1	Salmonella phage astrithr	Unknown	Unknown
salmonella	GCF_011756735.1	Salmonella phage atrejo	Caudoviricetes	Demerecviridae
salmonella	GCF_011756745.1	Salmonella phage barely	Caudoviricetes	Ackermannviridae
salmonella	GCF_011756755.1	Salmonella phage bastian	Caudoviricetes	Demerecviridae
salmonella	GCF_011756775.1	Salmonella phage birk	Unknown	Unknown
salmonella	GCF_011756785.1	Salmonella phage blauehaus	Unknown	Unknown
salmonella	GCF_011756805.1	Salmonella phage bombadil	Caudoviricetes	Demerecviridae
salmonella	GCF_011756835.1	Salmonella phage celemicas	Unknown	Unknown
salmonella	GCF_011756855.1	Salmonella phage demigod	Unknown	Unknown
salmonella	GCF_011756865.1	Salmonella phage dinky	Caudoviricetes	Ackermannviridae
salmonella	GCF_011756915.1	Salmonella phage dunkel	Unknown	Unknown
salmonella	GCF_011756965.1	Salmonella phage fuchur	Caudoviricetes	Demerecviridae
salmonella	GCF_011756985.1	Salmonella phage heyday	Caudoviricetes	Ackermannviridae
salmonella	GCF_011757005.1	Salmonella phage maane	Caudoviricetes	Ackermannviridae
salmonella	GCF_011757035.1	Salmonella phage oldekolle	Caudoviricetes	Demerecviridae
salmonella	GCF_011757045.1	Salmonella phage oselot	Caudoviricetes	Demerecviridae
salmonella	GCF_011757055.1	Salmonella phage pertopsoe	Caudoviricetes	Ackermannviridae
salmonella	GCF_011757075.1	Salmonella phage pink	Unknown	Unknown
salmonella	GCF_011757115.1	Salmonella phage rokbiter	Caudoviricetes	Demerecviridae
salmonella	GCF_011757135.1	Salmonella phage sidste	Unknown	Unknown
salmonella	GCF_011757145.1	Salmonella phage skrot	Unknown	Unknown
salmonella	GCF_011757155.1	Salmonella phage slyngel	Caudoviricetes	Drexlerviridae
salmonella	GCF_011757225.1	Salmonella phage wast	Unknown	Unknown
salmonella	GCF_011757235.1	Salmonella phage yarpen	Unknown	Unknown
salmonella	GCF_011895015.1	Salmonella phage bering	Caudoviricetes	Ackermannviridae
salmonella	GCF_011895175.1	Salmonella phage faergetype	Caudoviricetes	Demerecviridae
salmonella	GCF_011895275.1	Salmonella phage moki	Caudoviricetes	Ackermannviridae
salmonella	GCF_011895305.1	Salmonella phage rabagast	Caudoviricetes	Ackermannviridae
salmonella	GCF_013306735.1	Salmonella phage SAP012	Caudoviricetes	Casjensviridae
salmonella	GCF_014071125.1	Salmonella phage NBSal007	Unknown	Unknown
salmonella	GCF_014071175.1	Salmonella phage NBSal006	Unknown	Unknown
salmonella	GCF_014183335.1	Salmonella phage vB_SenTO17	Unknown	Unknown
salmonella	GCF_014190335.1	Salmonella phage TS6	Unknown	Unknown
salmonella	GCF_014319785.1	Salmonella phage SHWT1	Unknown	Unknown
salmonella	GCF_014319865.1	Salmonella phage 5sent1	Unknown	Unknown
salmonella	GCF_016653805.1	Salmonella phage KM16	Caudoviricetes	Straboviridae
salmonella	GCF_016759365.1	Salmonella phage vB_SenS_ER1	Unknown	Unknown
salmonella	GCF_016759495.1	Salmonella phage vB_SenS_ER21	Unknown	Unknown
salmonella	GCF_016759515.1	Salmonella phage vB_SenS_ER23	Unknown	Unknown
salmonella	GCF_016759525.1	Salmonella phage ER24	Caudoviricetes	Casjensviridae
salmonella	GCF_016865745.1	Salmonella phage vB_Se_STGO-35-1	Unknown	Unknown
salmonella	GCF_017347905.1	Salmonella phage vB_SalP_TR2	Caudoviricetes	Schitoviridae
salmonella	GCF_018535385.1	Salmonella phage JD01	Unknown	Unknown
salmonella	GCF_018726235.1	Salmonella phage vB_STM-ZS	Unknown	Unknown
salmonella	GCF_018726445.1	Salmonella phage LPSTLL	Unknown	Unknown
salmonella	GCF_019090045.1	Salmonella phage fmb-p1	Unknown	Unknown
salmonella	GCF_020484605.1	Salmonella phage BIS20	Caudoviricetes	Peduoviridae
salmonella	GCF_020685075.1	Salmonella phage vB_SenS_S532	Unknown	Unknown
salmonella	GCF_020685095.1	Salmonella phage vB_SenS_S528	Unknown	Unknown
salmonella	GCF_020906685.1	Salmonella phage vB_SenS_TUMS_E4	Unknown	Unknown
salmonella	GCF_021216295.1	Salmonella phage LP31	Unknown	Unknown
salmonella	GCF_021351725.1	Salmonella phage SLMP1	Unknown	Unknown
salmonella	GCF_021354635.1	Salmonella phage vB_SenS_TUMS_E19	Unknown	Unknown
salmonella	GCF_021864085.1	Salmonella phage vB_SAg-RPN15	Caudoviricetes	Autographiviridae
salmonella	GCF_021864095.1	Salmonella phage vB_SAg-RPN213	Unknown	Unknown
salmonella	GCF_021864135.1	Salmonella phage vB_STy-RN29	Caudoviricetes	Demerecviridae
salmonella	GCF_021864155.1	Salmonella phage vB_STy-RN5i1	Caudoviricetes	Autographiviridae
salmonella	GCF_022213655.1	Salmonella phage PBSE191	Unknown	Unknown
salmonella	GCF_022350665.1	Salmonella phage SGPC	Unknown	Unknown
salmonella	GCF_022401885.1	Salmonella phage vB_SalS-S10	Unknown	Unknown
salmonella	GCF_022544635.1	Salmonella phage F118P13	Unknown	Unknown
salmonella	GCF_023981085.1	Salmonella phage CTH7	Unknown	Unknown
salmonella	GCF_024182525.1	Salmonella phage GRNsp27	Unknown	Unknown
salmonella	GCF_024182535.1	Salmonella phage GRNsp50	Unknown	Unknown
salmonella	GCF_024606185.1	Salmonella phage T102	Unknown	Unknown
salmonella	GCF_025630425.1	Salmonella phage vB_SalP_LDW16	Unknown	Unknown
salmonella	GCF_025790145.1	Salmonella phage STYP1	Caudoviricetes	Peduoviridae
salmonella	GCF_026568235.1	Salmonella phage ZCSE9	Unknown	Unknown
salmonella	GCF_026723925.1	Salmonella phage MET_P1_001_43	Unknown	Unknown
salmonella	GCF_027184025.1	Salmonella phage F12013	Unknown	Unknown
salmonella	GCF_900604365.1	Salmonella phage YSD1	Caudoviricetes	Casjensviridae
staphylococcus	GCF_000837385.1	Staphylococcus phage phiSLT	Unknown	Unknown
staphylococcus	GCF_000837405.1	Staphylococcus phage phiETA	Unknown	Unknown
staphylococcus	GCF_000839005.1	Staphylococcus prophage phiPV83	Unknown	Unknown
staphylococcus	GCF_000840945.1	Staphylococcus phage 77	Unknown	Unknown
staphylococcus	GCF_000841245.1	Staphylococcus phage phi 11	Unknown	Unknown
staphylococcus	GCF_000842085.1	Staphylococcus phage phi 13	Unknown	Unknown
staphylococcus	GCF_000842185.1	Staphylococcus phage P68	Caudoviricetes	Rountreeviridae
staphylococcus	GCF_000842945.1	Staphylococcus phage phi 12	Unknown	Unknown
staphylococcus	GCF_000843045.1	Staphylococcus phage phi44AHJD	Caudoviricetes	Rountreeviridae
staphylococcus	GCF_000843665.1	Staphylococcus phage PVL	Unknown	Unknown
staphylococcus	GCF_000846645.1	Staphylococcus phage K	Caudoviricetes	Herelleviridae
staphylococcus	GCF_000857605.1	Staphylococcus phage 85	Unknown	Unknown
staphylococcus	GCF_000857625.1	Staphylococcus phage 187	Unknown	Unknown
staphylococcus	GCF_000857645.1	Staphylococcus phage 42E	Unknown	Unknown
staphylococcus	GCF_000857665.1	Staphylococcus phage EW	Unknown	Unknown
staphylococcus	GCF_000857685.1	Staphylococcus phage 55	Unknown	Unknown
staphylococcus	GCF_000857705.1	Staphylococcus phage 92	Unknown	Unknown
staphylococcus	GCF_000858505.1	Staphylococcus phage Twort	Caudoviricetes	Herelleviridae
staphylococcus	GCF_000858585.1	Staphylococcus phage 66	Caudoviricetes	Rountreeviridae
staphylococcus	GCF_000858605.1	Staphylococcus phage 2638A	Unknown	Unknown
staphylococcus	GCF_000859345.1	Staphylococcus phage G1	Caudoviricetes	Herelleviridae
staphylococcus	GCF_000859365.1	Staphylococcus phage 69	Unknown	Unknown
staphylococcus	GCF_000859385.1	Staphylococcus phage 3A	Unknown	Unknown
staphylococcus	GCF_000859405.1	Staphylococcus phage 96	Unknown	Unknown
staphylococcus	GCF_000859425.1	Staphylococcus phage 29	Unknown	Unknown
staphylococcus	GCF_000859445.1	Staphylococcus phage X2	Unknown	Unknown
staphylococcus	GCF_000860205.1	Staphylococcus phage 53	Unknown	Unknown
staphylococcus	GCF_000860225.1	Staphylococcus phage 47	Unknown	Unknown
staphylococcus	GCF_000860245.1	Staphylococcus phage ROSA	Unknown	Unknown
staphylococcus	GCF_000860265.1	Staphylococcus phage 52A	Unknown	Unknown
staphylococcus	GCF_000860325.1	Staphylococcus phage 37	Unknown	Unknown
staphylococcus	GCF_000860345.1	Staphylococcus phage 71	Unknown	Unknown
staphylococcus	GCF_000860365.1	Staphylococcus phage 88	Unknown	Unknown
staphylococcus	GCF_000867845.1	Staphylococcus phage phiPVL108	Unknown	Unknown
staphylococcus	GCF_000867945.1	Staphylococcus phage phiETA2	Unknown	Unknown
staphylococcus	GCF_000868745.1	Staphylococcus phage CNPH82	Unknown	Unknown
staphylococcus	GCF_000868805.1	Staphylococcus phage phiETA3	Unknown	Unknown
staphylococcus	GCF_000870285.1	Staphylococcus phage phinm1	Unknown	Unknown
staphylococcus	GCF_000870305.1	Staphylococcus phage phiNM3	Unknown	Unknown
staphylococcus	GCF_000870365.1	Staphylococcus phage PH15	Unknown	Unknown
staphylococcus	GCF_000871065.2	Staphylococcus phage tp310-3	Unknown	Unknown
staphylococcus	GCF_000871605.1	Staphylococcus phage 80alpha	Unknown	Unknown
staphylococcus	GCF_000872005.1	Staphylococcus phage SAP-2	Caudoviricetes	Rountreeviridae
staphylococcus	GCF_000872225.1	Staphylococcus phage phiMR11	Unknown	Unknown
staphylococcus	GCF_000873505.2	Staphylococcus phage tp310-2	Unknown	Unknown
staphylococcus	GCF_000874165.2	Staphylococcus phage tp310-1	Unknown	Unknown
staphylococcus	GCF_000874465.1	Staphylococcus phage phiMR25	Unknown	Unknown
staphylococcus	GCF_000880655.1	Staphylococcus phage phi2958PVL	Unknown	Unknown
staphylococcus	GCF_000880915.1	Staphylococcus phage vB_SauS-phiIPLA88	Unknown	Unknown
staphylococcus	GCF_000881855.1	Staphylococcus phage phiSauS-IPLA35	Unknown	Unknown
staphylococcus	GCF_000886435.1	Staphylococcus phage phiPVL-CN125	Unknown	Unknown
staphylococcus	GCF_000886755.1	Staphylococcus phage P954	Unknown	Unknown
staphylococcus	GCF_000888535.1	Staphylococcus phage SAP-26	Unknown	Unknown
staphylococcus	GCF_000895755.1	Staphylococcus phage S24-1	Caudoviricetes	Rountreeviridae
staphylococcus	GCF_000896255.1	Staphylococcus phage TEM123	Unknown	Unknown
staphylococcus	GCF_000897455.1	Staphylococcus phage vB_SepiS-phiIPLA7	Unknown	Unknown
staphylococcus	GCF_000898375.1	Staphylococcus phage SpaA1	Unknown	Unknown
staphylococcus	GCF_000899895.1	Staphylococcus phage vB_SepiS-phiIPLA5	Unknown	Unknown
staphylococcus	GCF_000900875.1	Staphylococcus phage SMSAP5	Unknown	Unknown
staphylococcus	GCF_000901675.1	Staphylococcus phage G15	Caudoviricetes	Herelleviridae
staphylococcus	GCF_000901915.1	Staphylococcus phage SA11	Caudoviricetes	Herelleviridae
staphylococcus	GCF_000903675.1	Staphylococcus phage JD007	Caudoviricetes	Herelleviridae
staphylococcus	GCF_000903815.1	Staphylococcus phage StB27	Unknown	Unknown
staphylococcus	GCF_000903855.1	Staphylococcus phage phi5967PVL	Unknown	Unknown
staphylococcus	GCF_000904855.1	Staphylococcus phage StB20	Unknown	Unknown
staphylococcus	GCF_000905915.2	Staphylococcus phage StB12	Unknown	Unknown
staphylococcus	GCF_000906595.1	Staphylococcus phage phi7401PVL	Unknown	Unknown
staphylococcus	GCF_000907055.1	Staphylococcus phage vB_SauM_Romulus	Caudoviricetes	Herelleviridae
staphylococcus	GCF_000907895.1	Staphylococcus phage JS01	Unknown	Unknown
staphylococcus	GCF_000908135.1	Staphylococcus phage SA13	Unknown	Unknown
staphylococcus	GCF_000908535.1	Staphylococcus phage StauST398-3	Unknown	Unknown
staphylococcus	GCF_000908995.1	Staphylococcus phage SA12	Unknown	Unknown
staphylococcus	GCF_000910015.1	Staphylococcus phage StauST398-1	Unknown	Unknown
staphylococcus	GCF_000910095.1	Staphylococcus phage StauST398-2	Unknown	Unknown
staphylococcus	GCF_000910895.1	Staphylococcus phage vB_SauM_Remus	Caudoviricetes	Herelleviridae
staphylococcus	GCF_000911475.1	Staphylococcus phage S25-4	Caudoviricetes	Herelleviridae
staphylococcus	GCF_000912915.1	Staphylococcus phage YMC/09/04/R1988	Unknown	Unknown
staphylococcus	GCF_000913115.1	Staphylococcus phage phiRS7	Unknown	Unknown
staphylococcus	GCF_000913135.1	Staphylococcus phage S25-3	Caudoviricetes	Herelleviridae
staphylococcus	GCF_000914175.1	Staphylococcus aureus bacteriophage Sb-1	Caudoviricetes	Herelleviridae
staphylococcus	GCF_000914455.1	Staphylococcus phage StauST398-4	Unknown	Unknown
staphylococcus	GCF_000914715.1	Staphylococcus phage GRCS	Caudoviricetes	Rountreeviridae
staphylococcus	GCF_000915755.1	Staphylococcus phage vB_SepS_SEP9	Unknown	Unknown
staphylococcus	GCF_000916135.1	Staphylococcus phage StauST398-5	Unknown	Unknown
staphylococcus	GCF_000917015.1	Staphylococcus phage phiSA12	Caudoviricetes	Herelleviridae
staphylococcus	GCF_000921075.1	Staphylococcus phage 6ec	Unknown	Unknown
staphylococcus	GCF_000923675.1	Staphylococcus phage DW2	Unknown	Unknown
staphylococcus	GCF_000924855.1	Staphylococcus phage MCE-2014	Caudoviricetes	Herelleviridae
staphylococcus	GCF_000924875.1	Staphylococcus phage Team1	Caudoviricetes	Herelleviridae
staphylococcus	GCF_000926755.1	Staphylococcus phage P108	Caudoviricetes	Herelleviridae
staphylococcus	GCF_000926815.1	Staphylococcus phage phiSa119	Unknown	Unknown
staphylococcus	GCF_000930755.1	Staphylococcus phage phiBU01	Unknown	Unknown
staphylococcus	GCF_001470875.1	Staphylococcus phage phiJB	Unknown	Unknown
staphylococcus	GCF_001500695.1	Staphylococcus phage phinm4	Unknown	Unknown
staphylococcus	GCF_001501355.1	Staphylococcus phage phinm2	Unknown	Unknown
staphylococcus	GCF_001501675.1	Staphylococcus phage vB_SepM_ phiIPLA-C1C	Caudoviricetes	Herelleviridae
staphylococcus	GCF_001502335.1	Staphylococcus phage vB_SauS_phi2	Unknown	Unknown
staphylococcus	GCF_001502695.1	Staphylococcus phage IME-SA4	Unknown	Unknown
staphylococcus	GCF_001503015.1	Staphylococcus phage B166	Unknown	Unknown
staphylococcus	GCF_001503095.1	Staphylococcus phage 3MRA	Unknown	Unknown
staphylococcus	GCF_001504075.1	Staphylococcus phage StB20-like	Unknown	Unknown
staphylococcus	GCF_001504335.1	Staphylococcus phage SA97	Unknown	Unknown
staphylococcus	GCF_001504615.1	Staphylococcus phage B236	Unknown	Unknown
staphylococcus	GCF_001504675.1	Staphylococcus phage phiIPLA-RODI	Caudoviricetes	Herelleviridae
staphylococcus	GCF_001504695.1	Staphylococcus phage 23MRA	Unknown	Unknown
staphylococcus	GCF_001551285.1	Staphylococcus phage 812	Caudoviricetes	Herelleviridae
staphylococcus	GCF_001551345.1	Staphylococcus phage SPbeta-like	Unknown	Unknown
staphylococcus	GCF_001689815.1	Staphylococcus phage 80	Unknown	Unknown
staphylococcus	GCF_001737115.1	Staphylococcus phage Stau2	Caudoviricetes	Herelleviridae
staphylococcus	GCF_001745035.1	Staphylococcus phage BP39	Caudoviricetes	Rountreeviridae
staphylococcus	GCF_001746055.1	Staphylococcus phage SLPW	Caudoviricetes	Rountreeviridae
staphylococcus	GCF_001755305.1	Staphylococcus phage CNPx	Unknown	Unknown
staphylococcus	GCF_002597505.1	Staphylococcus phage ISP	Caudoviricetes	Herelleviridae
staphylococcus	GCF_002597525.1	Staphylococcus phage SA5	Caudoviricetes	Herelleviridae
staphylococcus	GCF_002597545.1	Staphylococcus phage Staph1N	Caudoviricetes	Herelleviridae
staphylococcus	GCF_002597565.1	Staphylococcus phage A3R	Caudoviricetes	Herelleviridae
staphylococcus	GCF_002597585.1	Staphylococcus phage 676Z	Caudoviricetes	Herelleviridae
staphylococcus	GCF_002597605.1	Staphylococcus phage Fi200W	Caudoviricetes	Herelleviridae
staphylococcus	GCF_002597625.1	Staphylococcus phage MSA6	Caudoviricetes	Herelleviridae
staphylococcus	GCF_002597645.1	Staphylococcus phage P4W	Caudoviricetes	Herelleviridae
staphylococcus	GCF_002597665.1	Staphylococcus phage A5W	Caudoviricetes	Herelleviridae
staphylococcus	GCF_002597685.1	Staphylococcus phage IME-SA1	Caudoviricetes	Herelleviridae
staphylococcus	GCF_002597705.1	Staphylococcus phage IME-SA2	Caudoviricetes	Herelleviridae
staphylococcus	GCF_002597725.1	Staphylococcus phage IME-SA118	Caudoviricetes	Herelleviridae
staphylococcus	GCF_002597745.1	Staphylococcus phage IME-SA119	Caudoviricetes	Herelleviridae
staphylococcus	GCF_002602525.1	Staphylococcus phage SP5	Unknown	Unknown
staphylococcus	GCF_002603325.1	Staphylococcus phage LH1	Unknown	Unknown
staphylococcus	GCF_002607605.1	Staphylococcus phage P282	Unknown	Unknown
staphylococcus	GCF_002607625.1	Staphylococcus phage P630	Unknown	Unknown
staphylococcus	GCF_002609985.1	Staphylococcus phage P1105	Unknown	Unknown
staphylococcus	GCF_002611205.1	Staphylococcus phage vB_SscM-1	Caudoviricetes	Herelleviridae
staphylococcus	GCF_002615285.1	Staphylococcus phage SpT152	Unknown	Unknown
staphylococcus	GCF_002615465.1	Staphylococcus phage SCH1	Caudoviricetes	Rountreeviridae
staphylococcus	GCF_002617225.1	Staphylococcus phage P240	Unknown	Unknown
staphylococcus	GCF_002618805.1	Staphylococcus phage 3 AJ-2017	Unknown	Unknown
staphylococcus	GCF_002619185.1	Staphylococcus phage Andhra	Caudoviricetes	Rountreeviridae
staphylococcus	GCF_002619325.1	Staphylococcus phage St 134	Caudoviricetes	Rountreeviridae
staphylococcus	GCF_002620805.1	Staphylococcus phage IME1348_01	Unknown	Unknown
staphylococcus	GCF_002620825.1	Staphylococcus phage IME1361_01	Unknown	Unknown
staphylococcus	GCF_002620885.1	Staphylococcus virus IME1354_01	Unknown	Unknown
staphylococcus	GCF_002621065.1	Staphylococcus phage SA7	Unknown	Unknown
staphylococcus	GCF_002622385.1	Staphylococcus phage phiIBB-SEP1	Caudoviricetes	Herelleviridae
staphylococcus	GCF_002627745.1	Staphylococcus phage SN8	Unknown	Unknown
staphylococcus	GCF_002630785.1	Staphylococcus phage phi7247PVL	Unknown	Unknown
staphylococcus	GCF_002633585.1	Staphylococcus phage PSa3	Caudoviricetes	Rountreeviridae
staphylococcus	GCF_002633665.1	Staphylococcus phage TEM126	Unknown	Unknown
staphylococcus	GCF_002743675.1	Staphylococcus phage phiSa2wa_st1	Unknown	Unknown
staphylococcus	GCF_002955925.1	Staphylococcus phage UPMK_2	Unknown	Unknown
staphylococcus	GCF_002957805.1	Staphylococcus phage phiSa2wa_st121mssa	Unknown	Unknown
staphylococcus	GCF_002957815.1	Staphylococcus phage phiSa2wa_st22	Unknown	Unknown
staphylococcus	GCF_002957825.1	Staphylococcus phage phiSa2wa_st30	Unknown	Unknown
staphylococcus	GCF_002957835.1	Staphylococcus phage phiSa2wa_st5	Unknown	Unknown
staphylococcus	GCF_002957865.1	Staphylococcus phage phiSa2wa_st78	Unknown	Unknown
staphylococcus	GCF_002957945.1	Staphylococcus phage SH-St 15644	Unknown	Unknown
staphylococcus	GCF_002958295.1	Staphylococcus phage vB_SauP_phiAGO1.3	Caudoviricetes	Rountreeviridae
staphylococcus	GCF_003023925.1	Staphylococcus phage phiSA_BS1	Caudoviricetes	Herelleviridae
staphylococcus	GCF_003034595.1	Staphylococcus phage phiSA_BS2	Caudoviricetes	Herelleviridae
staphylococcus	GCF_003368685.1	Staphylococcus phage SA1014ruMSSAST7	Unknown	Unknown
staphylococcus	GCF_003368785.1	Staphylococcus phage SA345ruMSSAST8	Unknown	Unknown
staphylococcus	GCF_003575805.1	Staphylococcus phage SA780ruMSSAST101	Unknown	Unknown
staphylococcus	GCF_003861735.1	Staphylococcus phage HSA84	Unknown	Unknown
staphylococcus	GCF_003864175.1	Staphylococcus phage Pabna	Caudoviricetes	Rountreeviridae
staphylococcus	GCF_004016065.1	Staphylococcus phage B122	Unknown	Unknown
staphylococcus	GCF_004138715.1	Staphylococcus phage Henu2	Unknown	Unknown
staphylococcus	GCF_004147105.1	Staphylococcus phage vB_SauS_fPfSau02	Unknown	Unknown
staphylococcus	GCF_004284875.1	Staphylococcus phage CSA13	Caudoviricetes	Rountreeviridae
staphylococcus	GCF_004768965.1	Staphylococcus phage SP120	Unknown	Unknown
staphylococcus	GCF_004768985.1	Staphylococcus phage SP197	Unknown	Unknown
staphylococcus	GCF_004769005.1	Staphylococcus phage SP276	Unknown	Unknown
staphylococcus	GCF_004790815.1	Staphylococcus phage phiSP44-1	Unknown	Unknown
staphylococcus	GCF_005890215.1	Staphylococcus phage vB_SpsS_QT1	Unknown	Unknown
staphylococcus	GCF_005891885.1	Staphylococcus phage Sebago	Unknown	Unknown
staphylococcus	GCF_006863205.1	Staphylococcus phage SAP11	Unknown	Unknown
staphylococcus	GCF_006863265.1	Staphylococcus phage SAP33	Unknown	Unknown
staphylococcus	GCF_007998355.1	Staphylococcus phage vB_SpsM_WIS42	Unknown	Unknown
staphylococcus	GCF_008947325.1	Staphylococcus phage Portland	Caudoviricetes	Rountreeviridae
staphylococcus	GCF_010594845.1	Staphylococcus phage SA75	Unknown	Unknown
staphylococcus	GCF_010594855.1	Staphylococcus phage Baq_Sau1	Unknown	Unknown
staphylococcus	GCF_010700935.1	Staphylococcus phage vB_SauS-SAP27	Unknown	Unknown
staphylococcus	GCF_012516335.1	Staphylococcus phage vB_SauS_JS02	Unknown	Unknown
staphylococcus	GCF_013202155.1	Staphylococcus phage SA46-CL1	Caudoviricetes	Rountreeviridae
staphylococcus	GCF_014892865.1	Staphylococcus phage vB_SauP_EBHT	Caudoviricetes	Rountreeviridae
staphylococcus	GCF_016673595.1	Staphylococcus phage LSA2366	Caudoviricetes	Rountreeviridae
staphylococcus	GCF_019095865.1	Staphylococcus phage JPL-50	Caudoviricetes	Rountreeviridae
staphylococcus	GCF_020474865.1	Staphylococcus phage SeAlphi	Caudoviricetes	Rountreeviridae
staphylococcus	GCF_020497735.1	Staphylococcus phage BESEP3	Caudoviricetes	Rountreeviridae
staphylococcus	GCF_025775335.1	Staphylococcus phage phiN315	Unknown	Unknown
enterococcus	GCF_000872105.1	Enterococcus phage EF24C	Caudoviricetes	Herelleviridae
enterococcus	GCF_000882115.1	Enterococcus phage EFAP-1	Unknown	Unknown
enterococcus	GCF_000884555.1	Enterococcus phage phiFL3A	Unknown	Unknown
enterococcus	GCF_000884575.1	Enterococcus phage phiFL2A	Unknown	Unknown
enterococcus	GCF_000886175.1	Enterococcus phage phiFL1A	Unknown	Unknown
enterococcus	GCF_000886215.1	Enterococcus phage phiEf11	Unknown	Unknown
enterococcus	GCF_000887035.1	Enterococcus phage phiFL4A	Unknown	Unknown
enterococcus	GCF_000893315.1	Enterococcus phage EFRM31	Unknown	Unknown
enterococcus	GCF_000898895.1	Enterococcus phage BC611	Unknown	Unknown
enterococcus	GCF_000916395.1	Enterococcus phage IME-EF4	Unknown	Unknown
enterococcus	GCF_000917055.1	Enterococcus phage IME_EF3	Unknown	Unknown
enterococcus	GCF_000920875.1	Enterococcus phage VD13	Unknown	Unknown
enterococcus	GCF_000921115.1	Enterococcus phage IME-EFm1	Unknown	Unknown
enterococcus	GCF_000927435.1	Enterococcus phage EFC-1	Unknown	Unknown
enterococcus	GCF_000927555.1	Enterococcus phage EfaCPT1	Unknown	Unknown
enterococcus	GCF_000929535.1	Enterococcus phage vB_Efae230P-4	Caudoviricetes	Rountreeviridae
enterococcus	GCF_001041015.2	Enterococcus phage ECP3	Caudoviricetes	Herelleviridae
enterococcus	GCF_001275495.1	Enterococcus phage EF62phi	Unknown	Unknown
enterococcus	GCF_001470055.3	Enterococcus phage vB_EfaS_IME197	Unknown	Unknown
enterococcus	GCF_001470835.2	Enterococcus phage vB_EfaP_IME195	Caudoviricetes	Rountreeviridae
enterococcus	GCF_001502015.1	Enterococcus phage EFLK1	Caudoviricetes	Herelleviridae
enterococcus	GCF_001502215.1	Enterococcus phage vB_EfaS_IME196	Unknown	Unknown
enterococcus	GCF_001502835.1	Enterococcus phage vB_EfaS_IME198	Unknown	Unknown
enterococcus	GCF_001504255.1	Enterococcus phage EFDG1	Caudoviricetes	Herelleviridae
enterococcus	GCF_001505575.1	Enterococcus phage IME-EFm5	Unknown	Unknown
enterococcus	GCF_001744175.1	Enterococcus phage SANTOR1	Unknown	Unknown
enterococcus	GCF_001754705.1	Enterococcus phage Ec-ZZ2	Unknown	Unknown
enterococcus	GCF_002604365.1	Enterococcus phage VD13	Unknown	Unknown
enterococcus	GCF_002607875.1	Enterococcus phage vB_EfaP_IME199	Caudoviricetes	Rountreeviridae
enterococcus	GCF_002617385.1	Enterococcus phage EFP01	Caudoviricetes	Herelleviridae
enterococcus	GCF_002623265.1	Enterococcus phage IMEEF1	Unknown	Unknown
enterococcus	GCF_002623285.1	Enterococcus phage SAP6	Unknown	Unknown
enterococcus	GCF_002629705.1	Enterococcus phage phiSHEF2	Unknown	Unknown
enterococcus	GCF_002629725.1	Enterococcus phage phiSHEF4	Unknown	Unknown
enterococcus	GCF_002629745.1	Enterococcus phage phiSHEF5	Unknown	Unknown
enterococcus	GCF_002630265.1	Enterococcus phage phiEF24C-P2	Caudoviricetes	Herelleviridae
enterococcus	GCF_002958215.1	Enterococcus phage PMBT2	Unknown	Unknown
enterococcus	GCF_003094235.1	Enterococcus phage LY0322	Unknown	Unknown
enterococcus	GCF_003143315.1	Enterococcus phage vB_EfaS_AL3	Unknown	Unknown
enterococcus	GCF_003143335.1	Enterococcus phage vB_EfaS_AL2	Unknown	Unknown
enterococcus	GCF_003668315.1	Enterococcus phage EfV12-phi1	Caudoviricetes	Herelleviridae
enterococcus	GCF_004147145.1	Enterococcus phage vB_EfaP_Zip	Caudoviricetes	Rountreeviridae
enterococcus	GCF_004800525.1	Enterococcus phage vB_EfaP_Ef7.2	Caudoviricetes	Rountreeviridae
enterococcus	GCF_004800545.1	Enterococcus phage vB_EfaP_Ef7.3	Caudoviricetes	Rountreeviridae
enterococcus	GCF_004800565.1	Enterococcus phage vB_EfaP_Efmus3	Caudoviricetes	Rountreeviridae
enterococcus	GCF_004800625.1	Enterococcus phage vB_EfaP_Ef6.2	Caudoviricetes	Rountreeviridae
enterococcus	GCF_004800725.1	Enterococcus phage vB_EfaP_Efmus4	Caudoviricetes	Rountreeviridae
enterococcus	GCF_004800765.1	Enterococcus phage vB_EfaP_Efmus1	Caudoviricetes	Rountreeviridae
enterococcus	GCF_004800785.1	Enterococcus phage vB_EfaP_Ef6.3	Caudoviricetes	Rountreeviridae
enterococcus	GCF_004800835.1	Enterococcus phage vB_EfaP_Ef7.4	Caudoviricetes	Rountreeviridae
enterococcus	GCF_011899895.1	Enterococcus phage nattely	Unknown	Unknown
enterococcus	GCF_011899945.1	Enterococcus phage vipetofem	Unknown	Unknown
enterococcus	GCF_014824285.1	Enterococcus phage AE4_17	Caudoviricetes	Rountreeviridae
enterococcus	GCF_014824535.1	Enterococcus phage 9183	Unknown	Unknown
enterococcus	GCF_020496995.1	Enterococcus phage MDA1	Caudoviricetes	Rountreeviridae
enterococcus	GCF_900092395.1	Enterococcus phage Idefix	Caudoviricetes	Rountreeviridae
campylobacter	GCF_000893555.1	Campylobacter phage NCTC12673	Unknown	Unknown
campylobacter	GCF_000895115.1	Campylobacter phage CPX	Unknown	Unknown
campylobacter	GCF_000899455.1	Campylobacter phage CP30A	Unknown	Unknown
campylobacter	GCF_000902535.1	Campylobacter phage CP21	Unknown	Unknown
campylobacter	GCF_001308555.1	Campylobacter phage CPt10	Unknown	Unknown
campylobacter	GCF_001308835.1	Campylobacter phage CP220	Unknown	Unknown
campylobacter	GCF_001884615.1	Campylobacter phage PC14	Unknown	Unknown
campylobacter	GCF_002614145.1	Campylobacter phage vB_CjeM_Los1	Unknown	Unknown
campylobacter	GCF_002986005.1	Campylobacter phage CP81	Unknown	Unknown
klebsiella	GCF_000846725.1	Klebsiella phage phiKO2	Unknown	Unknown
klebsiella	GCF_000884535.1	Klebsiella phage KP32	Caudoviricetes	Autographiviridae
klebsiella	GCF_000886155.1	Klebsiella phage KP34	Caudoviricetes	Autographiviridae
klebsiella	GCF_000887175.1	Klebsiella phage KP15	Caudoviricetes	Straboviridae
klebsiella	GCF_000890635.1	Klebsiella phage K11	Caudoviricetes	Autographiviridae
klebsiella	GCF_000903335.1	Klebsiella phage vB_KleM_RaK2	Unknown	Unknown
klebsiella	GCF_000904995.1	Klebsiella phage KP27	Caudoviricetes	Straboviridae
klebsiella	GCF_000905755.1	Klebsiella phage JD001	Unknown	Unknown
klebsiella	GCF_000912655.1	Klebsiella phage 0507-KN2-1	Caudoviricetes	Ackermannviridae
klebsiella	GCF_000916415.1	Klebsiella phage F19	Caudoviricetes	Autographiviridae
klebsiella	GCF_000925715.1	Klebsiella phage NTUH-K2044-K1-1	Caudoviricetes	Autographiviridae
klebsiella	GCF_001041755.1	Klebsiella phage K64-1	Unknown	Unknown
klebsiella	GCF_001470195.1	Klebsiella phage Kp2	Caudoviricetes	Autographiviridae
klebsiella	GCF_001470515.1	Klebsiella phage KpV41	Caudoviricetes	Autographiviridae
klebsiella	GCF_001470655.1	Klebsiella phage JD18	Caudoviricetes	Straboviridae
klebsiella	GCF_001470815.1	Klebsiella phage vB_KpnM_KB57	Unknown	Unknown
klebsiella	GCF_001470975.1	Klebsiella phage vB_Kp1	Caudoviricetes	Autographiviridae
klebsiella	GCF_001500515.1	Klebsiella phage KLPN1	Caudoviricetes	Drexlerviridae
klebsiella	GCF_001500655.1	Klebsiella phage vB_KpnP_SU552A	Caudoviricetes	Autographiviridae
klebsiella	GCF_001500915.1	Klebsiella phage vB_KpnP_KpV289	Caudoviricetes	Autographiviridae
klebsiella	GCF_001500935.1	Klebsiella phage K5	Caudoviricetes	Autographiviridae
klebsiella	GCF_001501095.1	Klebsiella phage Sushi	Caudoviricetes	Drexlerviridae
klebsiella	GCF_001501315.1	Klebsiella phage vB_KpnP_SU503	Caudoviricetes	Autographiviridae
klebsiella	GCF_001503435.1	Klebsiella phage 1513	Caudoviricetes	Drexlerviridae
klebsiella	GCF_001550825.1	Klebsiella phage KP36	Caudoviricetes	Drexlerviridae
klebsiella	GCF_001743795.1	Klebsiella phage PKO111	Caudoviricetes	Straboviridae
klebsiella	GCF_001744475.1	Klebsiella phage PKP126	Caudoviricetes	Drexlerviridae
klebsiella	GCF_001745235.1	Klebsiella phage vB_KpnM_KpV477	Caudoviricetes	Straboviridae
klebsiella	GCF_001745875.1	Klebsiella phage KpV475	Caudoviricetes	Autographiviridae
klebsiella	GCF_001754845.1	Klebsiella phage KpV71	Caudoviricetes	Autographiviridae
klebsiella	GCF_002149185.1	Klebsiella phage Matisse	Caudoviricetes	Straboviridae
klebsiella	GCF_002605045.1	Klebsiella phage phiBO1E	Caudoviricetes	Autographiviridae
klebsiella	GCF_002608235.1	Klebsiella phage vB_KpnP_IME205	Caudoviricetes	Autographiviridae
klebsiella	GCF_002612025.1	Klebsiella phage vB_KpnP_KpV763	Caudoviricetes	Autographiviridae
klebsiella	GCF_002612265.1	Klebsiella phage vB_KpnP_KpV767	Caudoviricetes	Autographiviridae
klebsiella	GCF_002612285.1	Klebsiella phage vB_KpnP_KpV766	Caudoviricetes	Autographiviridae
klebsiella	GCF_002614165.1	Klebsiella phage KP-Rio/2015	Caudoviricetes	Autographiviridae
klebsiella	GCF_002614225.1	Klebsiella phage vB_KpnP_PRA33	Caudoviricetes	Autographiviridae
klebsiella	GCF_002614245.1	Klebsiella phage vB_KpnP_BIS33	Caudoviricetes	Autographiviridae
klebsiella	GCF_002614265.1	Klebsiella phage vB_KpnP_IL33	Caudoviricetes	Autographiviridae
klebsiella	GCF_002614285.1	Klebsiella phage vB_KpnM_BIS47	Unknown	Unknown
klebsiella	GCF_002614485.1	Klebsiella phage vB_Kpn_IME260	Caudoviricetes	Demerecviridae
klebsiella	GCF_002614505.1	Klebsiella phage vB_KpnP_KpV48	Caudoviricetes	Autographiviridae
klebsiella	GCF_002614525.1	Klebsiella phage vB_KpnS_KpV522	Caudoviricetes	Drexlerviridae
klebsiella	GCF_002614545.1	Klebsiella phage vB_KpnM_KpV52	Unknown	Unknown
klebsiella	GCF_002615405.1	Klebsiella phage KPV15	Caudoviricetes	Straboviridae
klebsiella	GCF_002615425.1	Klebsiella phage KPV811	Caudoviricetes	Autographiviridae
klebsiella	GCF_002617845.1	Klebsiella phage K5-2	Caudoviricetes	Autographiviridae
klebsiella	GCF_002617865.1	Klebsiella phage K5-4	Caudoviricetes	Autographiviridae
klebsiella	GCF_002618765.1	Klebsiella phage vB_KpnP_KpV74	Caudoviricetes	Autographiviridae
klebsiella	GCF_002619625.1	Klebsiella phage 3LV2017	Caudoviricetes	Peduoviridae
klebsiella	GCF_002619645.1	Klebsiella phage 4LV2017	Caudoviricetes	Peduoviridae
klebsiella	GCF_002621285.1	Klebsiella phage KOX1	Caudoviricetes	Drexlerviridae
klebsiella	GCF_002624505.1	Klebsiella phage Miro	Caudoviricetes	Straboviridae
klebsiella	GCF_002627945.1	Klebsiella phage KPN N137	Caudoviricetes	Casjensviridae
klebsiella	GCF_002627965.1	Klebsiella phage KPN N141	Caudoviricetes	Drexlerviridae
klebsiella	GCF_002628005.1	Klebsiella phage KPN U2874	Caudoviricetes	Casjensviridae
klebsiella	GCF_002628025.1	Klebsiella phage 2044-307w	Caudoviricetes	Autographiviridae
klebsiella	GCF_002629125.1	Klebsiella phage YMC16/01/N133_KPN_BP	Caudoviricetes	Casjensviridae
klebsiella	GCF_002629145.1	Klebsiella phage AltoGao	Caudoviricetes	Autographiviridae
klebsiella	GCF_002629165.1	Klebsiella phage SopranoGao	Unknown	Unknown
klebsiella	GCF_002629185.1	Klebsiella phage MezzoGao	Caudoviricetes	Drexlerviridae
klebsiella	GCF_002709945.1	Klebsiella phage phiKpS2	Caudoviricetes	Autographiviridae
klebsiella	GCF_002743855.1	Klebsiella phage vB_KpnS_IME279	Unknown	Unknown
klebsiella	GCF_002743875.1	Klebsiella phage vB_KpnM_KpV79	Unknown	Unknown
klebsiella	GCF_002957275.1	Klebsiella phage Sugarland	Caudoviricetes	Demerecviridae
klebsiella	GCF_002957475.1	Klebsiella phage May	Caudoviricetes	Ackermannviridae
klebsiella	GCF_002957485.1	Klebsiella phage Menlow	Caudoviricetes	Ackermannviridae
klebsiella	GCF_002957775.1	Klebsiella phage GML-KpCol1	Caudoviricetes	Drexlerviridae
klebsiella	GCF_002957955.1	Klebsiella phage SH-Kp 152410	Caudoviricetes	Autographiviridae
klebsiella	GCF_002958005.1	Klebsiella phage vB_Kpn_F48	Unknown	Unknown
klebsiella	GCF_002958525.1	Klebsiella phage KPN N98	Caudoviricetes	Casjensviridae
klebsiella	GCF_002990235.1	Klebsiella phage vB_KpnM_KpS110	Caudoviricetes	Ackermannviridae
klebsiella	GCF_002997455.1	Klebsiella phage KP8	Caudoviricetes	Schitoviridae
klebsiella	GCF_002997875.1	Klebsiella phage JY917	Caudoviricetes	Drexlerviridae
klebsiella	GCF_003023915.1	Klebsiella phage myPSH1235	Caudoviricetes	Autographiviridae
klebsiella	GCF_003181215.1	Klebsiella phage KP32_isolate 192	Caudoviricetes	Autographiviridae
klebsiella	GCF_003181235.1	Klebsiella phage KP32_isolate 194	Caudoviricetes	Autographiviridae
klebsiella	GCF_003181255.1	Klebsiella phage KP32_isolate 195	Caudoviricetes	Autographiviridae
klebsiella	GCF_003181275.1	Klebsiella phage KP32_isolate 196	Caudoviricetes	Autographiviridae
klebsiella	GCF_003203715.1	Klebsiella phage SH-Kp 152234	Caudoviricetes	Autographiviridae
klebsiella	GCF_003308395.1	Klebsiella phage Mineola	Caudoviricetes	Straboviridae
klebsiella	GCF_003308535.1	Klebsiella phage ZCKP1	Unknown	Unknown
klebsiella	GCF_003342575.1	Klebsiella phage vB_KpnP_IME321	Caudoviricetes	Autographiviridae
klebsiella	GCF_003368825.1	Klebsiella phage NJS1	Caudoviricetes	Drexlerviridae
klebsiella	GCF_003443175.1	Klebsiella phage TAH8	Caudoviricetes	Drexlerviridae
klebsiella	GCF_003443195.1	Klebsiella phage NJS2	Caudoviricetes	Drexlerviridae
klebsiella	GCF_003443235.1	Klebsiella phage NJR15	Caudoviricetes	Drexlerviridae
klebsiella	GCF_003613135.1	Klebsiella phage KP179	Caudoviricetes	Straboviridae
klebsiella	GCF_003668255.1	Klebsiella phage Seifer	Caudoviricetes	Casjensviridae
klebsiella	GCF_003719015.1	Klebsiella phage Pylas	Caudoviricetes	Schitoviridae
klebsiella	GCF_003865715.1	Klebsiella phage kpssk3	Caudoviricetes	Autographiviridae
klebsiella	GCF_003934415.1	Klebsiella phage TSK1	Caudoviricetes	Drexlerviridae
klebsiella	GCF_003958785.1	Klebsiella phage KN1-1	Caudoviricetes	Autographiviridae
klebsiella	GCF_003958805.1	Klebsiella phage KN4-1	Caudoviricetes	Autographiviridae
klebsiella	GCF_003958825.1	Klebsiella phage KN3-1	Caudoviricetes	Autographiviridae
klebsiella	GCF_003991645.1	Klebsiella phage 1611E-K2-1	Unknown	Unknown
klebsiella	GCF_004006775.1	Klebsiella phage Henu1	Caudoviricetes	Autographiviridae
klebsiella	GCF_004015545.1	Klebsiella phage KpKT21phi1	Caudoviricetes	Drexlerviridae
klebsiella	GCF_004146645.1	Klebsiella phage YX3973	Unknown	Unknown
klebsiella	GCF_004322875.1	Klebsiella phage GH-K3	Caudoviricetes	Drexlerviridae
klebsiella	GCF_004519775.1	Klebsiella phage ST512-KPC3phi13.2	Caudoviricetes	Peduoviridae
klebsiella	GCF_004519835.1	Klebsiella phage ST13-OXA48phi12.1	Caudoviricetes	Peduoviridae
klebsiella	GCF_004521775.1	Klebsiella phage ST16-OXA48phi5.4	Caudoviricetes	Peduoviridae
klebsiella	GCF_004521815.1	Klebsiella phage ST437-OXA245phi4.1	Caudoviricetes	Peduoviridae
klebsiella	GCF_004799885.1	Klebsiella phage Pharr	Caudoviricetes	Autographiviridae
klebsiella	GCF_004923375.1	Klebsiella phage vB_KpnM_IME346	Unknown	Unknown
klebsiella	GCF_005145105.1	Klebsiella phage vB_KpnS_FZ10	Caudoviricetes	Drexlerviridae
klebsiella	GCF_005145145.1	Klebsiella phage vB_KpnM_FZ14	Unknown	Unknown
klebsiella	GCF_005394125.1	Klebsiella phage ST147-VIM1phi7.1	Caudoviricetes	Peduoviridae
klebsiella	GCF_005394165.1	Klebsiella phage ST15-OXA48phi14.1	Caudoviricetes	Peduoviridae
klebsiella	GCF_005891765.1	Klebsiella phage ST437-OXA245phi4.2	Caudoviricetes	Peduoviridae
klebsiella	GCF_006384795.1	Klebsiella phage Marfa	Unknown	Unknown
klebsiella	GCF_007998555.1	Klebsiella phage KpCHEMY26	Caudoviricetes	Schitoviridae
klebsiella	GCF_008214525.1	Klebsiella phage Sin4	Caudoviricetes	Drexlerviridae
klebsiella	GCF_008214585.1	Klebsiella phage Sweeny	Caudoviricetes	Drexlerviridae
klebsiella	GCF_008214625.1	Klebsiella phage Skenny	Caudoviricetes	Drexlerviridae
klebsiella	GCF_008214665.1	Klebsiella phage Shelby	Caudoviricetes	Drexlerviridae
klebsiella	GCF_008214945.1	Klebsiella phage Magnus	Caudoviricetes	Ackermannviridae
klebsiella	GCF_008220985.1	Klebsiella phage vB_KpnS_Domnhall	Caudoviricetes	Drexlerviridae
klebsiella	GCF_008221045.1	Klebsiella phage vB_KpnS_IMGroot	Caudoviricetes	Drexlerviridae
klebsiella	GCF_008221175.1	Klebsiella phage vB_KpnS_Call	Caudoviricetes	Drexlerviridae
klebsiella	GCF_008221245.1	Klebsiella phage vB_KpnS_SegesCirculi	Caudoviricetes	Drexlerviridae
klebsiella	GCF_008221375.1	Klebsiella phage vB_KpnS_Alina	Caudoviricetes	Drexlerviridae
klebsiella	GCF_008375495.1	Klebsiella phage Soft	Caudoviricetes	Casjensviridae
klebsiella	GCF_009217465.1	Klebsiella phage KL	Caudoviricetes	Drexlerviridae
klebsiella	GCF_009662955.1	Klebsiella phage UPM 2146	Caudoviricetes	Ackermannviridae
klebsiella	GCF_009667565.1	Klebsiella phage 13	Caudoviricetes	Drexlerviridae
klebsiella	GCF_009800745.1	Klebsiella phage vB_KpnM_15-38_KLPPOU148	Unknown	Unknown
klebsiella	GCF_009800765.1	Klebsiella phage vB_KpnS_15-38_KLPPOU149	Caudoviricetes	Drexlerviridae
klebsiella	GCF_009859595.1	Klebsiella phage KP1801	Caudoviricetes	Drexlerviridae
klebsiella	GCF_009861365.1	Klebsiella phage PhiKpNIH-2	Caudoviricetes	Drexlerviridae
klebsiella	GCF_010092605.1	Klebsiella phage N1M2	Unknown	Unknown
klebsiella	GCF_010702075.1	Klebsiella phage KpLz-2_45	Unknown	Unknown
klebsiella	GCF_012360365.1	Klebsiella phage KpS8	Unknown	Unknown
klebsiella	GCF_012360595.1	Klebsiella phage LASTA	Unknown	Unknown
klebsiella	GCF_014071275.1	Klebsiella virus KpV2811	Unknown	Unknown
klebsiella	GCF_015147155.1	Klebsiella phage MEW1	Unknown	Unknown
klebsiella	GCF_015502055.1	Klebsiella phage Miami	Unknown	Unknown
klebsiella	GCF_016811445.1	Klebsiella phage vB_KpM_FBKp24	Unknown	Unknown
klebsiella	GCF_016811475.1	Klebsiella phage vB_KpP_FBKp27	Caudoviricetes	Schitoviridae
klebsiella	GCF_017347815.1	Klebsiella phage vB_KpnP_P184	Caudoviricetes	Schitoviridae
klebsiella	GCF_017903925.1	Klebsiella phage vB_KpnS_ZX4	Unknown	Unknown
klebsiella	GCF_018127665.1	Klebsiella phage vB_KpnS_MK54	Unknown	Unknown
klebsiella	GCF_019095245.1	Klebsiella phage BUCT610	Unknown	Unknown
klebsiella	GCF_019095825.1	Klebsiella phage BUCT_49532	Unknown	Unknown
klebsiella	GCF_020405405.1	Klebsiella phage RAD2	Caudoviricetes	Drexlerviridae
klebsiella	GCF_020475025.1	Klebsiella phage BUCT_47333	Unknown	Unknown
klebsiella	GCF_020475275.1	Klebsiella phage ZCKP8	Unknown	Unknown
klebsiella	GCF_020489675.1	Klebsiella phage BUCT541	Unknown	Unknown
klebsiella	GCF_020490345.1	Klebsiella phage Geezett	Unknown	Unknown
klebsiella	GCF_020535945.1	Klebsiella phage vB_KleM_KB2	Unknown	Unknown
klebsiella	GCF_021355005.1	Klebsiella phage vB_KpnM_JustaPhage	Unknown	Unknown
klebsiella	GCF_023369765.1	Klebsiella phage vB_KpnS-Carvaje	Unknown	Unknown
klebsiella	GCF_023571665.1	Klebsiella phage 6991	Unknown	Unknown
klebsiella	GCF_025085345.1	Klebsiella phage VLCpiM12a	Unknown	Unknown
klebsiella	GCF_025085495.1	Klebsiella phage VLCpiS11a	Unknown	Unknown
klebsiella	GCF_025085545.1	Klebsiella phage VLCpiS13a	Unknown	Unknown
klebsiella	GCF_025085575.1	Klebsiella phage VLCpiS13b	Unknown	Unknown
klebsiella	GCF_025085605.1	Klebsiella phage VLCpiS13c	Unknown	Unknown
klebsiella	GCF_025085635.1	Klebsiella phage VLCpiS13d	Unknown	Unknown
klebsiella	GCF_025085645.1	Klebsiella phage VLCpiS13e	Unknown	Unknown
klebsiella	GCF_025085715.1	Klebsiella phage VLCpiS13f	Unknown	Unknown
klebsiella	GCF_025085895.1	Klebsiella phage pKp383	Unknown	Unknown
klebsiella	GCF_025630505.1	Klebsiella phage vB_Kpn_ZCKp20p	Unknown	Unknown
klebsiella	GCF_025787845.1	Klebsiella phage SBP	Unknown	Unknown
klebsiella	GCF_026411405.1	Klebsiella phage vB_Kpn_ZC2	Unknown	Unknown
klebsiella	GCF_027573365.1	Klebsiella phage KP591P1	Unknown	Unknown
klebsiella	GCF_027573375.1	Klebsiella phage KP591P3	Unknown	Unknown
klebsiella	GCF_900095325.1	Klebsiella phage PMBT1	Caudoviricetes	Straboviridae
klebsiella	GCF_904067185.1	Klebsiella phage vB_KvM-Eowyn	Unknown	Unknown
acinetobacter	GCF_000850225.1	Acinetobacter phage AP205	Norzivirales	Duinviridae
acinetobacter	GCF_000887755.1	Acinetobacter phage Acj61	Caudoviricetes	Straboviridae
acinetobacter	GCF_000888755.1	Acinetobacter phage Acj9	Caudoviricetes	Straboviridae
acinetobacter	GCF_000890275.1	Acinetobacter phage Ac42	Caudoviricetes	Straboviridae
acinetobacter	GCF_000891695.1	Acinetobacter phage 133	Caudoviricetes	Straboviridae
acinetobacter	GCF_000894675.1	Acinetobacter phage AP22	Unknown	Unknown
acinetobacter	GCF_000898295.2	Acinetobacter phage ZZ1	Caudoviricetes	Straboviridae
acinetobacter	GCF_000902615.1	Acinetobacter phage YMC/09/02/B1251	Unknown	Unknown
acinetobacter	GCF_000907515.1	Acinetobacter phage Abp1	Caudoviricetes	Autographiviridae
acinetobacter	GCF_000908675.1	Acinetobacter phage AB3	Caudoviricetes	Autographiviridae
acinetobacter	GCF_000915715.1	Acinetobacter phage IMEAB3	Unknown	Unknown
acinetobacter	GCF_000916495.1	Acinetobacter phage Petty	Caudoviricetes	Autographiviridae
acinetobacter	GCF_000917335.1	Acinetobacter phage Presley	Caudoviricetes	Schitoviridae
acinetobacter	GCF_000925015.1	Acinetobacter phage vB_AbaM_Acibel004	Unknown	Unknown
acinetobacter	GCF_000926095.1	Acinetobacter phage YMC-13-01-C62	Unknown	Unknown
acinetobacter	GCF_000927515.1	Acinetobacter phage vB_AbaP_Acibel007	Caudoviricetes	Autographiviridae
acinetobacter	GCF_001042155.1	Acinetobacter phage YMC13/03/R2096	Unknown	Unknown
acinetobacter	GCF_001470095.1	Acinetobacter phage vB_AbaP_PD-6A3	Caudoviricetes	Autographiviridae
acinetobacter	GCF_001470235.1	Acinetobacter phage phiAB1	Caudoviricetes	Autographiviridae
acinetobacter	GCF_001470635.1	Acinetobacter phage vB_AbaP_PD-AB9	Caudoviricetes	Autographiviridae
acinetobacter	GCF_001500795.2	Acinetobacter phage IME-200	Caudoviricetes	Autographiviridae
acinetobacter	GCF_001501195.1	Acinetobacter phage Fri1	Caudoviricetes	Autographiviridae
acinetobacter	GCF_001501295.1	Acinetobacter phage YMC11/12/R2315	Unknown	Unknown
acinetobacter	GCF_001503595.1	Acinetobacter phage phiAC-1	Unknown	Unknown
acinetobacter	GCF_001743895.1	Acinetobacter phage vB_AbaS_TRS1	Unknown	Unknown
acinetobacter	GCF_001745115.1	Acinetobacter phage phiAB6	Caudoviricetes	Autographiviridae
acinetobacter	GCF_001745775.1	Acinetobacter phage LZ35	Unknown	Unknown
acinetobacter	GCF_001755565.1	Acinetobacter phage vB_AbaM_phiAbaA1	Unknown	Unknown
acinetobacter	GCF_002602985.1	Acinetobacter phage vB_AbaM-IME-AB2	Unknown	Unknown
acinetobacter	GCF_002605545.1	Acinetobacter phage YMC11/11/R3177	Unknown	Unknown
acinetobacter	GCF_002609765.1	Acinetobacter phage vB_AbaM_ME3	Unknown	Unknown
acinetobacter	GCF_002615865.1	Acinetobacter phage SH-Ab 15519	Caudoviricetes	Autographiviridae
acinetobacter	GCF_002617965.1	Acinetobacter phage vB_AbaP_AS12	Caudoviricetes	Autographiviridae
acinetobacter	GCF_002617985.1	Acinetobacter phage vB_AbaP_AS11	Caudoviricetes	Autographiviridae
acinetobacter	GCF_002620125.1	Acinetobacter phage WCHABP12	Unknown	Unknown
acinetobacter	GCF_002623465.1	Acinetobacter phage WCHABP1	Unknown	Unknown
acinetobacter	GCF_002623585.1	Acinetobacter phage WCHABP5	Caudoviricetes	Autographiviridae
acinetobacter	GCF_002625365.1	Acinetobacter phage AbP2	Unknown	Unknown
acinetobacter	GCF_002627085.1	Acinetobacter phage vB_AbaP_B1	Caudoviricetes	Autographiviridae
acinetobacter	GCF_002627105.1	Acinetobacter phage vB_AbaP_B3	Caudoviricetes	Autographiviridae
acinetobacter	GCF_002627125.1	Acinetobacter phage vB_AbaP_B5	Caudoviricetes	Autographiviridae
acinetobacter	GCF_002627145.1	Acinetobacter phage vB_ApiP_P1	Caudoviricetes	Autographiviridae
acinetobacter	GCF_002627165.1	Acinetobacter phage vB_ApiP_P2	Caudoviricetes	Autographiviridae
acinetobacter	GCF_002630805.1	Acinetobacter phage AB1	Unknown	Unknown
acinetobacter	GCF_002955315.1	Acinetobacter phage SWH-Ab-3	Caudoviricetes	Autographiviridae
acinetobacter	GCF_002957285.1	Acinetobacter phage SWH-Ab-1	Caudoviricetes	Autographiviridae
acinetobacter	GCF_003023935.1	Acinetobacter phage vB_AbaP_D2	Caudoviricetes	Autographiviridae
acinetobacter	GCF_003369145.1	Acinetobacter phage vB_ApiM_fHyAci03	Caudoviricetes	Straboviridae
acinetobacter	GCF_003606175.1	Acinetobacter phage KARL-1	Caudoviricetes	Straboviridae
acinetobacter	GCF_003613355.1	Acinetobacter phage vB_AbaM_B09_Aci01-1	Unknown	Unknown
acinetobacter	GCF_003613375.1	Acinetobacter phage vB_AbaM_B09_Aci02-2	Unknown	Unknown
acinetobacter	GCF_003613395.1	Acinetobacter phage vB_AbaP_46-62_Aci07	Caudoviricetes	Autographiviridae
acinetobacter	GCF_003613915.1	Acinetobacter phage vB_AbaM_B09_Aci05	Unknown	Unknown
acinetobacter	GCF_003613955.1	Acinetobacter phage vB_AbaP_B09_Aci08	Caudoviricetes	Autographiviridae
acinetobacter	GCF_004015525.1	Acinetobacter phage AbKT21phiIII	Caudoviricetes	Autographiviridae
acinetobacter	GCF_004015585.1	Acinetobacter phage AbTZA1	Caudoviricetes	Straboviridae
acinetobacter	GCF_006869785.1	Acinetobacter phage AM101	Caudoviricetes	Straboviridae
acinetobacter	GCF_009388345.1	Acinetobacter phage VB_ApiP_XC38	Caudoviricetes	Schitoviridae
acinetobacter	GCF_009745135.1	Acinetobacter phage vB_AbaM_Konradin	Caudoviricetes	Straboviridae
acinetobacter	GCF_009800865.1	Acinetobacter phage vB_AbaM_Berthold	Caudoviricetes	Straboviridae
acinetobacter	GCF_009800885.1	Acinetobacter phage vB_AbaM_Apostate	Caudoviricetes	Straboviridae
acinetobacter	GCF_009861145.1	Acinetobacter phage vB_AbaM_Kimel	Caudoviricetes	Straboviridae
acinetobacter	GCF_009931815.1	Acinetobacter phage vB_AbaM_Lazarus	Caudoviricetes	Straboviridae
acinetobacter	GCF_009931845.1	Acinetobacter phage vB_AbaM_PhT2	Caudoviricetes	Straboviridae
acinetobacter	GCF_900010585.1	Acinetobacter phage Loki	Unknown	Unknown
pseudomonas	GCF_000837805.1	Pseudomonas phage Pf3	Tubulavirales	Inoviridae
pseudomonas	GCF_000840805.1	Pseudomonas phage PaP3	Unknown	Unknown
pseudomonas	GCF_000842165.1	Pseudomonas phage gh-1	Caudoviricetes	Autographiviridae
pseudomonas	GCF_000842485.1	Pseudomonas phage D3112	Unknown	Unknown
pseudomonas	GCF_000842965.1	Pseudomonas phage phiKZ	Unknown	Unknown
pseudomonas	GCF_000843545.1	Pseudomonas phage PaP2	Caudoviricetes	Fredfastierviridae
pseudomonas	GCF_000844345.1	Pseudomonas phage B3	Unknown	Unknown
pseudomonas	GCF_000844605.1	Pseudomonas phage phiCTX	Caudoviricetes	Peduoviridae
pseudomonas	GCF_000845025.2	Pseudomonas phage D3	Unknown	Unknown
pseudomonas	GCF_000848645.1	Pseudomonas phage phi8	Mindivirales	Cystoviridae
pseudomonas	GCF_000851005.1	Pseudomonas phage phi12	Mindivirales	Cystoviridae
pseudomonas	GCF_000852125.1	Pseudomonas phage phi6	Mindivirales	Cystoviridae
pseudomonas	GCF_000852445.1	Pseudomonas phage phi13	Mindivirales	Cystoviridae
pseudomonas	GCF_000855925.1	Pseudomonas phage PP7	Norzivirales	Fiersviridae
pseudomonas	GCF_000858425.1	Pseudomonas phage phiKMV	Caudoviricetes	Autographiviridae
pseudomonas	GCF_000859545.1	Pseudomonas phage F116	Unknown	Unknown
pseudomonas	GCF_000864505.1	Pseudomonas phage 73	Unknown	Unknown
pseudomonas	GCF_000864525.1	Pseudomonas phage F8	Unknown	Unknown
pseudomonas	GCF_000865465.1	Pseudomonas phage F10	Unknown	Unknown
pseudomonas	GCF_000865485.1	Pseudomonas phage M6	Caudoviricetes	Mesyanzhinovviridae
pseudomonas	GCF_000866225.1	Pseudomonas phage 119X	Caudoviricetes	Fredfastierviridae
pseudomonas	GCF_000866825.1	Pseudomonas phage EL	Unknown	Unknown
pseudomonas	GCF_000867045.1	Pseudomonas phage PA11	Unknown	Zobellviridae
pseudomonas	GCF_000867885.1	Pseudomonas phage DMS3	Unknown	Unknown
pseudomonas	GCF_000868365.1	Pseudomonas phage PRR1	Norzivirales	Fiersviridae
pseudomonas	GCF_000871265.1	Pseudomonas phage LKD16	Caudoviricetes	Autographiviridae
pseudomonas	GCF_000871365.1	Pseudomonas virus Yua	Caudoviricetes	Mesyanzhinovviridae
pseudomonas	GCF_000872125.1	Pseudomonas phage LKA1	Caudoviricetes	Autographiviridae
pseudomonas	GCF_000874305.1	Pseudomonas phage MP22	Unknown	Unknown
pseudomonas	GCF_000875305.1	Pseudomonas phage 201phi2-1	Unknown	Unknown
pseudomonas	GCF_000875605.1	Pseudomonas phage LBL3	Unknown	Unknown
pseudomonas	GCF_000879115.1	Pseudomonas phage LUZ19	Caudoviricetes	Autographiviridae
pseudomonas	GCF_000880375.1	Pseudomonas phage PT2	Caudoviricetes	Autographiviridae
pseudomonas	GCF_000880415.1	Pseudomonas phage LMA2	Unknown	Unknown
pseudomonas	GCF_000880695.1	Pseudomonas phage PAJU2	Unknown	Unknown
pseudomonas	GCF_000880975.1	Pseudomonas phage 14-1	Unknown	Unknown
pseudomonas	GCF_000882035.1	Pseudomonas phage phi2954	Mindivirales	Cystoviridae
pseudomonas	GCF_000882495.1	Pseudomonas phage MP38	Unknown	Unknown
pseudomonas	GCF_000882755.1	Pseudomonas phage phikF77	Caudoviricetes	Autographiviridae
pseudomonas	GCF_000883415.1	Pseudomonas phage MP29	Unknown	Unknown
pseudomonas	GCF_000883495.1	Pseudomonas phage SN	Unknown	Unknown
pseudomonas	GCF_000883535.1	Pseudomonas phage PB1	Unknown	Unknown
pseudomonas	GCF_000884615.1	Pseudomonas phage LIT1	Caudoviricetes	Schitoviridae
pseudomonas	GCF_000886135.1	Pseudomonas phage phi-2	Caudoviricetes	Autographiviridae
pseudomonas	GCF_000886235.1	Pseudomonas phage LUZ7	Caudoviricetes	Schitoviridae
pseudomonas	GCF_000891635.1	Pseudomonas phage phi15	Caudoviricetes	Autographiviridae
pseudomonas	GCF_000891855.1	Pseudomonas phage PAK_P1	Unknown	Unknown
pseudomonas	GCF_000892395.1	Pseudomonas phage phiIBB-PF7A	Caudoviricetes	Autographiviridae
pseudomonas	GCF_000892435.1	Pseudomonas phage KPP10	Unknown	Unknown
pseudomonas	GCF_000895295.1	Pseudomonas phage PMG1	Unknown	Unknown
pseudomonas	GCF_000895915.1	Pseudomonas phage Bf7	Caudoviricetes	Autographiviridae
pseudomonas	GCF_000896635.1	Pseudomonas phage OBP	Unknown	Unknown
pseudomonas	GCF_000896755.1	Pseudomonas phage phi297	Unknown	Unknown
pseudomonas	GCF_000897095.1	Pseudomonas phage vB_Pae-Kakheti25	Unknown	Unknown
pseudomonas	GCF_000897175.1	Pseudomonas phage Lu11	Unknown	Unknown
pseudomonas	GCF_000898095.1	Pseudomonas phage vB_Pae-TbilisiM32	Caudoviricetes	Autographiviridae
pseudomonas	GCF_000898175.1	Pseudomonas phage tf	Unknown	Unknown
pseudomonas	GCF_000898395.1	Pseudomonas phage MP42	Unknown	Unknown
pseudomonas	GCF_000899055.1	Pseudomonas phage MP1412	Caudoviricetes	Mesyanzhinovviridae
pseudomonas	GCF_000900335.1	Pseudomonas phage UFV-P2	Unknown	Unknown
pseudomonas	GCF_000900635.1	Pseudomonas phage JG024	Unknown	Unknown
pseudomonas	GCF_000901655.1	Pseudomonas phage NH-4	Unknown	Unknown
pseudomonas	GCF_000902175.1	Pseudomonas phage vB_PaeP_p2-10_Or1	Unknown	Unknown
pseudomonas	GCF_000902295.1	Pseudomonas phage JG004	Unknown	Unknown
pseudomonas	GCF_000902875.1	Pseudomonas phage vB_PaeM_C2-10_Ab1	Unknown	Unknown
pseudomonas	GCF_000902895.1	Pseudomonas phage AF	Unknown	Unknown
pseudomonas	GCF_000903795.1	Pseudomonas phage PaP1	Unknown	Unknown
pseudomonas	GCF_000904095.1	Pseudomonas phage JBD30	Unknown	Unknown
pseudomonas	GCF_000904895.1	Pseudomonas phage KPP12	Unknown	Unknown
pseudomonas	GCF_000905735.1	Pseudomonas phage JBD5	Unknown	Unknown
pseudomonas	GCF_000906315.1	Pseudomonas phage Phi-S1	Caudoviricetes	Autographiviridae
pseudomonas	GCF_000906575.1	Pseudomonas phage JBD24	Unknown	Unknown
pseudomonas	GCF_000910915.1	Pseudomonas phage MPK7	Caudoviricetes	Autographiviridae
pseudomonas	GCF_000911255.1	Pseudomonas phage MPK6	Caudoviricetes	Autographiviridae
pseudomonas	GCF_000911495.1	Pseudomonas phage phiIBB-PAA2	Unknown	Unknown
pseudomonas	GCF_000912555.1	Pseudomonas phage PaBG	Unknown	Unknown
pseudomonas	GCF_000913175.1	Pseudomonas phage PAK_P3	Unknown	Unknown
pseudomonas	GCF_000913255.1	Pseudomonas phage PAK_P2	Unknown	Unknown
pseudomonas	GCF_000914095.1	Pseudomonas phage PAK_P4	Unknown	Unknown
pseudomonas	GCF_000914475.1	Pseudomonas phage TL	Unknown	Unknown
pseudomonas	GCF_000915135.1	Pseudomonas phage PAK_P5	Unknown	Unknown
pseudomonas	GCF_000915175.1	Pseudomonas phage PPpW-3	Unknown	Unknown
pseudomonas	GCF_000915555.1	Pseudomonas phage vB_PaeP_Tr60_Ab31	Unknown	Unknown
pseudomonas	GCF_000915815.1	Pseudomonas phage CHA_P1	Unknown	Unknown
pseudomonas	GCF_000916255.2	Pseudomonas phage phiPsa374	Unknown	Unknown
pseudomonas	GCF_000916695.1	Pseudomonas phage PPpW-4	Caudoviricetes	Autographiviridae
pseudomonas	GCF_000917475.1	Pseudomonas phage PA1/KOR/2010	Unknown	Unknown
pseudomonas	GCF_000918235.1	Pseudomonas phage KPP25	Unknown	Unknown
pseudomonas	GCF_000918275.1	Pseudomonas phage vB_PaeP_C2-10_Ab09	Caudoviricetes	Schitoviridae
pseudomonas	GCF_000921055.1	Pseudomonas phage phiPSA1	Unknown	Unknown
pseudomonas	GCF_000921095.1	Pseudomonas phage phiPSA2	Caudoviricetes	Autographiviridae
pseudomonas	GCF_000922475.1	Pseudomonas phage MP48	Unknown	Unknown
pseudomonas	GCF_000922915.1	Pseudomonas phage JD024	Unknown	Unknown
pseudomonas	GCF_000923035.1	Pseudomonas phage vB_PaeS_SCH_Ab26	Unknown	Unknown
pseudomonas	GCF_000954275.1	Pseudomonas phage vB_PaeS_PAO1_Ab18	Caudoviricetes	Mesyanzhinovviridae
pseudomonas	GCF_000954615.1	Pseudomonas phage vB_PaeS_PAO1_Ab30	Unknown	Unknown
pseudomonas	GCF_000954635.1	Pseudomonas phage vB_PaeP_PAO1_Ab05	Caudoviricetes	Autographiviridae
pseudomonas	GCF_000954955.1	Pseudomonas phage vB_PaeM_PAO1_Ab27	Unknown	Unknown
pseudomonas	GCF_000954995.1	Pseudomonas phage vB_PaeP_C2-10_Ab22	Unknown	Unknown
pseudomonas	GCF_000955335.1	Pseudomonas phage vB_PaeM_C1-14_Ab28	Unknown	Unknown
pseudomonas	GCF_000955355.1	Pseudomonas phage vB_PaeM_PAO1_Ab03	Unknown	Unknown
pseudomonas	GCF_001038595.1	Pseudomonas phage Pf-10	Caudoviricetes	Autographiviridae
pseudomonas	GCF_001040795.1	Pseudomonas phage LPB1	Unknown	Unknown
pseudomonas	GCF_001040995.1	Pseudomonas phage Pa2	Caudoviricetes	Schitoviridae
pseudomonas	GCF_001041135.1	Pseudomonas phage H70	Unknown	Unknown
pseudomonas	GCF_001041435.1	Pseudomonas phage YH6	Caudoviricetes	Schitoviridae
pseudomonas	GCF_001041515.1	Pseudomonas phage vB_PaeP_PPA-ABTNL	Caudoviricetes	Autographiviridae
pseudomonas	GCF_001470035.1	Pseudomonas phage C11	Unknown	Unknown
pseudomonas	GCF_001470255.1	Pseudomonas phage YMC11/02/R656	Unknown	Unknown
pseudomonas	GCF_001470435.1	Pseudomonas phage vB_PaeS_PM105	Unknown	Unknown
pseudomonas	GCF_001470795.1	Pseudomonas phage PPPL-1	Caudoviricetes	Autographiviridae
pseudomonas	GCF_001500395.1	Pseudomonas phage vB_PaeM_PS24	Unknown	Unknown
pseudomonas	GCF_001500955.1	Pseudomonas phage DL54	Unknown	Unknown
pseudomonas	GCF_001500995.1	Pseudomonas phage DL60	Unknown	Unknown
pseudomonas	GCF_001501055.1	Pseudomonas phage vB_Pae_PS44	Unknown	Unknown
pseudomonas	GCF_001501535.1	Pseudomonas phage KPP21	Caudoviricetes	Schitoviridae
pseudomonas	GCF_001501595.1	Pseudomonas phage DL68	Unknown	Unknown
pseudomonas	GCF_001502095.1	Pseudomonas phage PhiPA3	Unknown	Unknown
pseudomonas	GCF_001502375.1	Pseudomonas phage DL64	Caudoviricetes	Schitoviridae
pseudomonas	GCF_001502995.1	Pseudomonas phage DL62	Caudoviricetes	Autographiviridae
pseudomonas	GCF_001503515.1	Pseudomonas phage PhiCHU	Unknown	Unknown
pseudomonas	GCF_001503615.1	Pseudomonas phage PaMx11	Caudoviricetes	Mesyanzhinovviridae
pseudomonas	GCF_001504115.1	Pseudomonas phage K8	Unknown	Unknown
pseudomonas	GCF_001505555.1	Pseudomonas phage PAE1	Caudoviricetes	Mesyanzhinovviridae
pseudomonas	GCF_001505875.1	Pseudomonas phage PaMx42	Unknown	Unknown
pseudomonas	GCF_001550905.1	Pseudomonas phage PS-1	Unknown	Unknown
pseudomonas	GCF_001551385.1	Pseudomonas phage YH30	Caudoviricetes	Schitoviridae
pseudomonas	GCF_001551465.1	Pseudomonas phage VCM	Unknown	Unknown
pseudomonas	GCF_001551785.1	Pseudomonas phage PaoP5	Unknown	Unknown
pseudomonas	GCF_001736355.1	Pseudomonas phage vB_PsyM_KIL1	Unknown	Unknown
pseudomonas	GCF_001736375.1	Pseudomonas phage JBD69	Unknown	Unknown
pseudomonas	GCF_001736495.1	Pseudomonas phage phi3	Caudoviricetes	Peduoviridae
pseudomonas	GCF_001736575.1	Pseudomonas phage K5	Unknown	Unknown
pseudomonas	GCF_001736595.1	Pseudomonas phage JBD93	Unknown	Unknown
pseudomonas	GCF_001736815.1	Pseudomonas phage YMC11/06/C171_PPU_BP	Caudoviricetes	Autographiviridae
pseudomonas	GCF_001736915.1	Pseudomonas phage phi2	Unknown	Unknown
pseudomonas	GCF_001737035.1	Pseudomonas phage YMC11/07/P54_PAE_BP	Unknown	Unknown
pseudomonas	GCF_001737055.1	Pseudomonas phage JBD44	Unknown	Unknown
pseudomonas	GCF_001743695.1	Pseudomonas phage vB_PaeM_MAG1	Unknown	Unknown
pseudomonas	GCF_001743955.1	Pseudomonas phage phiMK	Unknown	Unknown
pseudomonas	GCF_001744375.1	Pseudomonas phage vB_PaeP_MAG4	Caudoviricetes	Schitoviridae
pseudomonas	GCF_001744655.1	Pseudomonas phage Andromeda	Caudoviricetes	Autographiviridae
pseudomonas	GCF_001744715.1	Pseudomonas phage NP1	Unknown	Unknown
pseudomonas	GCF_001745375.1	Pseudomonas phage PEV2	Caudoviricetes	Schitoviridae
pseudomonas	GCF_001745515.1	Pseudomonas phage MD8	Unknown	Unknown
pseudomonas	GCF_001755545.1	Pseudomonas phage O4	Unknown	Zobellviridae
pseudomonas	GCF_002149485.1	Pseudomonas phage JBD25	Unknown	Unknown
pseudomonas	GCF_002149725.1	Pseudomonas phage JD18	Unknown	Unknown
pseudomonas	GCF_002601645.1	Pseudomonas phage Pf3	Tubulavirales	Inoviridae
pseudomonas	GCF_002601905.1	Pseudomonas phage F_HA0480sp/Pa1651	Unknown	Unknown
pseudomonas	GCF_002601925.1	Pseudomonas phage JBD26	Unknown	Unknown
pseudomonas	GCF_002603045.1	Pseudomonas phage H66	Unknown	Unknown
pseudomonas	GCF_002603525.1	Pseudomonas phage LKA5	Unknown	Unknown
pseudomonas	GCF_002604705.1	Pseudomonas phage phiPsa17	Caudoviricetes	Autographiviridae
pseudomonas	GCF_002605445.1	Pseudomonas phage phiKTN6	Unknown	Unknown
pseudomonas	GCF_002605485.1	Pseudomonas phage ZC01	Caudoviricetes	Mesyanzhinovviridae
pseudomonas	GCF_002605505.1	Pseudomonas phage ZC03	Caudoviricetes	Schitoviridae
pseudomonas	GCF_002605525.1	Pseudomonas phage ZC08	Caudoviricetes	Schitoviridae
pseudomonas	GCF_002606945.1	Pseudomonas phage vB_PaeM_CEB_DP1	Unknown	Unknown
pseudomonas	GCF_002608785.1	Pseudomonas phage SM1	Unknown	Unknown
pseudomonas	GCF_002608845.1	Pseudomonas phage AAT-1	Unknown	Unknown
pseudomonas	GCF_002609425.1	Pseudomonas phage phiAH14a	Unknown	Unknown
pseudomonas	GCF_002609505.1	Pseudomonas phage phiPMW	Unknown	Unknown
pseudomonas	GCF_002609525.1	Pseudomonas phage pf16	Unknown	Unknown
pseudomonas	GCF_002610045.1	Pseudomonas phage VSW-3	Caudoviricetes	Autographiviridae
pseudomonas	GCF_002611145.1	Pseudomonas phage vB_Pae575P-3	Caudoviricetes	Schitoviridae
pseudomonas	GCF_002615365.1	Pseudomonas phage PA5	Unknown	Unknown
pseudomonas	GCF_002615445.1	Pseudomonas phage PA10	Unknown	Unknown
pseudomonas	GCF_002615585.1	Pseudomonas phage Zigelbrucke	Unknown	Unknown
pseudomonas	GCF_002617265.1	Pseudomonas phage PA26	Caudoviricetes	Schitoviridae
pseudomonas	GCF_002622505.1	Pseudomonas phage LKO4	Caudoviricetes	Mesyanzhinovviridae
pseudomonas	GCF_002622665.1	Pseudomonas phage WRT	Caudoviricetes	Autographiviridae
pseudomonas	GCF_002622685.1	Pseudomonas phage KNP	Caudoviricetes	Autographiviridae
pseudomonas	GCF_002623005.1	Pseudomonas phage PaMx25	Unknown	Unknown
pseudomonas	GCF_002623365.1	Pseudomonas phage phiR18	Unknown	Unknown
pseudomonas	GCF_002623605.1	Pseudomonas phage vB_PaeM_G1	Unknown	Unknown
pseudomonas	GCF_002624965.1	Pseudomonas phage Phabio	Unknown	Unknown
pseudomonas	GCF_002624985.1	Pseudomonas phage Skulduggery	Unknown	Unknown
pseudomonas	GCF_002625005.1	Pseudomonas phage Noxifer	Unknown	Unknown
pseudomonas	GCF_002629845.1	Pseudomonas phage phiNFS	Caudoviricetes	Autographiviridae
pseudomonas	GCF_002630325.1	Pseudomonas phage PT5	Caudoviricetes	Autographiviridae
pseudomonas	GCF_002743715.1	Pseudomonas phage YS35	Unknown	Unknown
pseudomonas	GCF_002757255.1	Pseudomonas phage vB_PsyM_KIL4	Unknown	Unknown
pseudomonas	GCF_002757515.1	Pseudomonas phage PaMx41	Caudoviricetes	Fredfastierviridae
pseudomonas	GCF_002757895.1	Pseudomonas phage UNO-SLW1	Caudoviricetes	Autographiviridae
pseudomonas	GCF_002827845.1	Pseudomonas phage PA7	Unknown	Unknown
pseudomonas	GCF_002831005.1	Pseudomonas phage PaP4	Unknown	Unknown
pseudomonas	GCF_002922435.1	Pseudomonas phage Pf1 ERZ-2017	Caudoviricetes	Autographiviridae
pseudomonas	GCF_002925585.1	Pseudomonas phage phiNN	Mindivirales	Cystoviridae
pseudomonas	GCF_002925595.1	Pseudomonas phage phiYY	Mindivirales	Cystoviridae
pseudomonas	GCF_002955035.1	Pseudomonas phage JG054	Unknown	Unknown
pseudomonas	GCF_002955945.1	Pseudomonas phage vB_PaeP_E220	Unknown	Unknown
pseudomonas	GCF_002955975.1	Pseudomonas phage vB_PaeM_E217	Unknown	Unknown
pseudomonas	GCF_002955985.1	Pseudomonas phage vB_PaeM_E215	Unknown	Unknown
pseudomonas	GCF_002956005.1	Pseudomonas phage SL1	Unknown	Unknown
pseudomonas	GCF_002956015.1	Pseudomonas phage SL2	Unknown	Unknown
pseudomonas	GCF_002957155.1	Pseudomonas phage inbricus	Caudoviricetes	Schitoviridae
pseudomonas	GCF_002957165.1	Pseudomonas phage nickie	Unknown	Unknown
pseudomonas	GCF_002957175.1	Pseudomonas phage tabernarius	Unknown	Unknown
pseudomonas	GCF_002957185.1	Pseudomonas phage uligo	Caudoviricetes	Autographiviridae
pseudomonas	GCF_002957515.1	Pseudomonas phage PMBT14	Unknown	Unknown
pseudomonas	GCF_002957525.1	Pseudomonas phage PMBT3	Unknown	Unknown
pseudomonas	GCF_002958455.1	Pseudomonas phage Henninger	Caudoviricetes	Autographiviridae
pseudomonas	GCF_002958465.1	Pseudomonas phage Bjorn	Unknown	Unknown
pseudomonas	GCF_002958475.1	Pseudomonas phage Littlefix	Caudoviricetes	Schitoviridae
pseudomonas	GCF_002958485.1	Pseudomonas phage PollyC	Caudoviricetes	Autographiviridae
pseudomonas	GCF_002958925.1	Pseudomonas phage NV1	Unknown	Unknown
pseudomonas	GCF_002987395.1	Pseudomonas phage vB_PaeM_C2-10_Ab02	Unknown	Unknown
pseudomonas	GCF_002988115.1	Pseudomonas phage vB_PaeS_PAO1_Ab19	Caudoviricetes	Mesyanzhinovviridae
pseudomonas	GCF_002990265.1	Pseudomonas phage phiNV3	Caudoviricetes	Autographiviridae
pseudomonas	GCF_002997385.1	Pseudomonas phage vB_PaeS_C1	Unknown	Unknown
pseudomonas	GCF_002997435.1	Pseudomonas phage vB_PaeM_LS1	Unknown	Unknown
pseudomonas	GCF_003029625.1	Pseudomonas phage PPSC2	Unknown	Unknown
pseudomonas	GCF_003059655.1	Pseudomonas phage PAXYB1	Caudoviricetes	Autographiviridae
pseudomonas	GCF_003059785.1	Pseudomonas phage vB_PaeP_130_113	Caudoviricetes	Autographiviridae
pseudomonas	GCF_003069425.1	Pseudomonas phage F_ET309sp/Pa1651	Unknown	Unknown
pseudomonas	GCF_003093955.1	Pseudomonas phage Njord	Caudoviricetes	Autographiviridae
pseudomonas	GCF_003093975.1	Pseudomonas phage Nerthus	Caudoviricetes	Autographiviridae
pseudomonas	GCF_003093995.1	Pseudomonas phage Achelous	Caudoviricetes	Autographiviridae
pseudomonas	GCF_003094015.1	Pseudomonas phage Alpheus	Caudoviricetes	Autographiviridae
pseudomonas	GCF_003143215.1	Pseudomonas phage 22PfluR64PP	Caudoviricetes	Autographiviridae
pseudomonas	GCF_003143395.1	Pseudomonas phage 98PfluR60PP	Caudoviricetes	Schitoviridae
pseudomonas	GCF_003147045.1	Pseudomonas phage vB_PaeP_PAO1_1-15pyo	Caudoviricetes	Autographiviridae
pseudomonas	GCF_003226615.1	Pseudomonas phage PspYZU01	Caudoviricetes	Casjensviridae
pseudomonas	GCF_003226635.1	Pseudomonas phage PspYZU05	Caudoviricetes	Straboviridae
pseudomonas	GCF_003226655.1	Pseudomonas phage PspYZU08	Caudoviricetes	Autographiviridae
pseudomonas	GCF_003308855.1	Pseudomonas phage PFP1	Caudoviricetes	Autographiviridae
pseudomonas	GCF_003341435.1	Pseudomonas phage phCDa	Caudoviricetes	Schitoviridae
pseudomonas	GCF_003423105.1	Pseudomonas phage YMC12/01/R960	Unknown	Unknown
pseudomonas	GCF_003423145.1	Pseudomonas phage YMC12/01/R24	Unknown	Unknown
pseudomonas	GCF_003522505.1	Pseudomonas phage BrSP1	Unknown	Unknown
pseudomonas	GCF_003865495.1	Pseudomonas phage Dobby	Caudoviricetes	Peduoviridae
pseudomonas	GCF_003865735.1	Pseudomonas phage Spike	Unknown	Unknown
pseudomonas	GCF_003865855.1	Pseudomonas phage vB_PaeM_LCK69	Unknown	Unknown
pseudomonas	GCF_003958865.1	Pseudomonas phage vB_PaeS_SCUT-S3	Unknown	Unknown
pseudomonas	GCF_004015945.1	Pseudomonas phage EPa61	Unknown	Unknown
pseudomonas	GCF_004138875.1	Pseudomonas phage Henu5	Unknown	Unknown
pseudomonas	GCF_004138895.1	Pseudomonas phage vB_PaeM_SCUT-S1	Unknown	Unknown
pseudomonas	GCF_004146445.1	Pseudomonas phage PaGz-1	Unknown	Unknown
pseudomonas	GCF_004146485.1	Pseudomonas phage PaZq-1	Unknown	Unknown
pseudomonas	GCF_004340405.1	Pseudomonas phage Psa21	Unknown	Unknown
pseudomonas	GCF_004340505.1	Pseudomonas phage Lana	Unknown	Unknown
pseudomonas	GCF_004367775.1	Pseudomonas phage RLP	Caudoviricetes	Autographiviridae
pseudomonas	GCF_004400225.1	Pseudomonas phage vB_Pae_CF78a	Unknown	Unknown
pseudomonas	GCF_004400365.1	Pseudomonas phage vB_Pae_BR319a	Caudoviricetes	Peduoviridae
pseudomonas	GCF_005891605.1	Pseudomonas phage PA01	Unknown	Unknown
pseudomonas	GCF_005892685.1	Pseudomonas phage R12	Unknown	Unknown
pseudomonas	GCF_005892705.1	Pseudomonas phage R26	Unknown	Unknown
pseudomonas	GCF_006384815.1	Pseudomonas virus PBPA162	Unknown	Unknown
pseudomonas	GCF_006516655.1	Pseudomonas phage vB_PaeM_PA5oct	Unknown	Arenbergviridae
pseudomonas	GCF_006529755.1	Pseudomonas phage UMP151	Unknown	Unknown
pseudomonas	GCF_006529775.1	Pseudomonas phage vB_PaM_EPA1	Unknown	Unknown
pseudomonas	GCF_007923645.1	Pseudomonas phage Fc02	Unknown	Unknown
pseudomonas	GCF_007923675.1	Pseudomonas phage H71	Unknown	Unknown
pseudomonas	GCF_007923705.1	Pseudomonas phage Fc22	Unknown	Unknown
pseudomonas	GCF_007923725.1	Pseudomonas phage H72	Unknown	Unknown
pseudomonas	GCF_007923745.1	Pseudomonas phage Ps60	Unknown	Unknown
pseudomonas	GCF_007923765.1	Pseudomonas phage Ps59	Unknown	Unknown
pseudomonas	GCF_007998195.1	Pseudomonas phage ITTPL	Unknown	Unknown
pseudomonas	GCF_008375435.2	Pseudomonas phage Zuri	Caudoviricetes	Schitoviridae
pseudomonas	GCF_008375575.1	Pseudomonas phage vB_PaeM_PS119XW	Unknown	Unknown
pseudomonas	GCF_008375615.1	Pseudomonas phage PA8P1	Unknown	Unknown
pseudomonas	GCF_009388325.1	Pseudomonas phage Quinobequin-P09	Unknown	Unknown
pseudomonas	GCF_009431985.1	Pseudomonas virus Pa193	Unknown	Unknown
pseudomonas	GCF_009662715.1	Pseudomonas phage vB_Pae-SS2019XII	Unknown	Unknown
pseudomonas	GCF_009800845.1	Pseudomonas phage pf8_ST274-AUS411	Tubulavirales	Inoviridae
pseudomonas	GCF_011049395.1	Pseudomonas phage KP1	Unknown	Unknown
pseudomonas	GCF_011067295.1	Pseudomonas phage vB_Pae-SS2019XI	Caudoviricetes	Casjensviridae
pseudomonas	GCF_011895665.1	Pseudomonas phage Epa13	Unknown	Unknown
pseudomonas	GCF_011895675.1	Pseudomonas phage Epa14	Unknown	Unknown
pseudomonas	GCF_011896155.1	Pseudomonas phage Epa33	Unknown	Unknown
pseudomonas	GCF_011896375.1	Pseudomonas phage Epa40	Unknown	Unknown
pseudomonas	GCF_011896495.1	Pseudomonas phage Epa7	Unknown	Unknown
pseudomonas	GCF_011897435.1	Pseudomonas phage Epa5	Caudoviricetes	Mesyanzhinovviridae
pseudomonas	GCF_011899995.1	Pseudomonas phage antinowhere	Unknown	Unknown
pseudomonas	GCF_011900305.1	Pseudomonas phage crassa	Unknown	Unknown
pseudomonas	GCF_011900355.1	Pseudomonas phage datas	Unknown	Unknown
pseudomonas	GCF_013112165.1	Pseudomonas phage MR15	Unknown	Unknown
pseudomonas	GCF_013150885.1	Pseudomonas phage PaGU11	Unknown	Unknown
pseudomonas	GCF_013373855.1	Pseudomonas phage vB_PaeS-Yazdi-M	Unknown	Unknown
pseudomonas	GCF_013490755.1	Pseudomonas phage vB_PaeM_USP_1	Unknown	Unknown
pseudomonas	GCF_013490925.1	Pseudomonas phage vB_PsyP_3MF5	Caudoviricetes	Autographiviridae
pseudomonas	GCF_014071165.1	Pseudomonas phage Persinger	Unknown	Unknown
pseudomonas	GCF_014514555.1	Pseudomonas phage phiPsa267	Unknown	Unknown
pseudomonas	GCF_014514585.1	Pseudomonas phage phiPsa300	Unknown	Unknown
pseudomonas	GCF_014514595.1	Pseudomonas phage phiPsa315	Unknown	Unknown
pseudomonas	GCF_014514655.1	Pseudomonas phage phiPsa347	Unknown	Unknown
pseudomonas	GCF_014514695.1	Pseudomonas phage phiPsa381	Unknown	Unknown
pseudomonas	GCF_014514725.1	Pseudomonas phage phiPsa397	Unknown	Unknown
pseudomonas	GCF_016673705.1	Pseudomonas phage AIIMS-Pa-B1	Unknown	Unknown
pseudomonas	GCF_016836235.1	Pseudomonas phage Iggy	Unknown	Unknown
pseudomonas	GCF_016836345.1	Pseudomonas phage PN09	Unknown	Unknown
pseudomonas	GCF_016865825.1	Pseudomonas phage Itty13	Unknown	Unknown
pseudomonas	GCF_018215435.1	Pseudomonas phage BUCT566	Unknown	Unknown
pseudomonas	GCF_018310605.1	Pseudomonas phage vB_PA45_GUMS	Unknown	Unknown
pseudomonas	GCF_018726265.1	Pseudomonas phage Medea1	Unknown	Unknown
pseudomonas	GCF_019466495.1	Pseudomonas phage PA8	Unknown	Unknown
pseudomonas	GCF_020484105.1	Pseudomonas phage psageK4	Unknown	Unknown
pseudomonas	GCF_020488325.1	Pseudomonas phage PHB09	Unknown	Unknown
pseudomonas	GCF_020489615.1	Pseudomonas phage Kaya	Unknown	Unknown
pseudomonas	GCF_020489625.1	Pseudomonas phage Guyu	Unknown	Unknown
pseudomonas	GCF_020489775.1	Pseudomonas phage psageK9	Unknown	Unknown
pseudomonas	GCF_020489785.1	Pseudomonas phage psageK4e	Unknown	Unknown
pseudomonas	GCF_020491615.1	Pseudomonas phage M5.1	Unknown	Unknown
pseudomonas	GCF_020492155.1	Pseudomonas phage vB_PaeS_PAJD-1	Unknown	Unknown
pseudomonas	GCF_020535835.1	Pseudomonas phage PE09	Unknown	Unknown
pseudomonas	GCF_020620325.1	Pseudomonas phage Kopi	Unknown	Unknown
pseudomonas	GCF_020620335.1	Pseudomonas phage TehO	Unknown	Unknown
pseudomonas	GCF_020906675.1	Pseudomonas phage vB_PaeP_TUMS_P121	Caudoviricetes	Schitoviridae
pseudomonas	GCF_021216265.1	Pseudomonas phage phipa10	Unknown	Unknown
pseudomonas	GCF_021354665.1	Pseudomonas phage VB_PaeP_VL1	Caudoviricetes	Schitoviridae
pseudomonas	GCF_021725555.1	Pseudomonas phage PhL_UNISO_PA-DSM_ph0034	Unknown	Unknown
pseudomonas	GCF_022401945.1	Pseudomonas phage PP9W2	Unknown	Unknown
pseudomonas	GCF_022516425.1	Pseudomonas phage PAP02	Caudoviricetes	Schitoviridae
pseudomonas	GCF_022818385.1	Pseudomonas phage UFJF_PfDIW6	Unknown	Unknown
pseudomonas	GCF_022984305.1	Pseudomonas phage Kremar	Unknown	Unknown
pseudomonas	GCF_023324365.1	Pseudomonas phage EM	Unknown	Unknown
pseudomonas	GCF_023523965.1	Pseudomonas phage vB_Pae_Kat	Unknown	Unknown
pseudomonas	GCF_024750255.1	Pseudomonas phage vB_Pae_LC3I3	Unknown	Unknown
pseudomonas	GCF_025688055.1	Pseudomonas phage phiH2	Unknown	Unknown
pseudomonas	GCF_025758385.1	Pseudomonas phage phiH1	Unknown	Unknown
pseudomonas	GCF_025789935.1	Pseudomonas phage BUCT-PX-5	Unknown	Unknown
pseudomonas	GCF_027574445.1	Pseudomonas phage MiCath	Unknown	Unknown
pseudomonas	GCF_027885665.1	Pseudomonas phage HJ01	Unknown	Unknown
pseudomonas	GCF_027886415.1	Pseudomonas phage pPA-3099-2aT.2	Unknown	Unknown
pseudomonas	GCF_027945825.1	Pseudomonas phage PSV3	Unknown	Unknown
pseudomonas	GCF_027945835.1	Pseudomonas phage PSV3	Unknown	Unknown
pseudomonas	GCF_027946335.1	Pseudomonas phage PSV3	Unknown	Unknown
pseudomonas	GCF_027946345.1	Pseudomonas phage PSV3	Unknown	Unknown
pseudomonas	GCF_028198255.1	Pseudomonas phage vB_PaeM_B31	Unknown	Unknown
pseudomonas	GCF_028198265.1	Pseudomonas phage vB_PaeS_B8	Unknown	Unknown
pseudomonas	GCF_028238575.1	Pseudomonas phage vB_PaeM_B55	Unknown	Unknown
pseudomonas	GCF_028515065.1	Pseudomonas phage UF_RH1	Unknown	Unknown
pseudomonas	GCF_029536265.1	Pseudomonas phage SPA05	Unknown	Unknown
pseudomonas	GCF_029618155.1	Pseudomonas phage SPA01	Unknown	Unknown
pseudomonas	GCF_029685895.1	Pseudomonas phage 20Sep416	Unknown	Unknown
pseudomonas	GCF_029693625.1	Pseudomonas phage vB_Paer_Ps12	Unknown	Unknown
pseudomonas	GCF_029693645.1	Pseudomonas phage vB_Paer_PsCh	Unknown	Unknown
pseudomonas	GCF_029693655.1	Pseudomonas phage vB_Paer_PsIn	Unknown	Unknown
pseudomonas	GCF_900007805.1	Pseudomonas phage shl2	Caudoviricetes	Autographiviridae
pseudomonas	GCF_900016765.1	Pseudomonas phage 17A	Caudoviricetes	Autographiviridae
pseudomonas	GCF_900094175.1	Pseudomonas phage phiC725A	Unknown	Unknown
pseudomonas	GCF_900095755.1	Pseudomonas phage vB_PaeS_PcyII-40_PfII40a	Unknown	Unknown
pseudomonas	GCF_900327825.1	Pseudomonas phage vB_PaeS_PAO1_HW12	Unknown	Unknown
