# Supplementary material for: Deep learning-guided structural analysis of a novel bacteriophage KPP105 against multidrug-resistant Klebsiella pneumoniae
Source: Comput Struct Biotechnol J. 2025 May 1;27:1827–37. doi: 10.1016/j.csbj.2025.04.032 (PMC12136712; doi:10.1016/j.csbj.2025.04.032)
Supplement: Supplementary file 11 — Supplementary material [file mmc8.xlsx]

## Sheet: Table S7
TABLE S7. External validation of ML-based phage family classification model using previously characterized genomes
"Phage name" is the name or identifier of the bacteriophage used for external validation.
"Host" is the bacterial host species of the bacteriophage.
"Data source" is the origin of the genomic data.
The next column, "NCBI family" is the taxonomic family assigned to the phage in the NCBI database.
The next column, "predicted family (Tail protein mathces)" is the family predicted by the ML model based on tail protein sequences. The values in parentheses indicate the number of tail proteins matching the predicted family (e.g., 9/10 indicates 9 of 10 tail proteins were classified as belonging to that family).
Phage name	Host	Data source	NCBI family	Predicted family (Tail protein matches)
CF1	Citrobacter freundii	GenBank/Refseq	Drexlerviridae	Drexlerviridae (9/9)
KP1	Klebsiella pneumoniae	GenBank	Straboviridae	Straboviridae (9/10)
KP12	Klebsiella pneumoniae	GenBank	Unclassified	Peduoviridae (16/21)
SA02	Staphylococcus sp.	GenBank	Herelleviridae	Herelleviridae (4/4)
SC01	Staphylococcus sp.	GenBank	Herelleviridae	Herelleviridae (3/4)
SX11	Staphylococcus sp.	GenBank	Herelleviridae	Herelleviridae (4/4)
