# Supplementary material for: Deep learning-guided structural analysis of a novel bacteriophage KPP105 against multidrug-resistant Klebsiella pneumoniae
Source: Comput Struct Biotechnol J. 2025 May 1;27:1827–37. doi: 10.1016/j.csbj.2025.04.032 (PMC12136712; doi:10.1016/j.csbj.2025.04.032)
Supplement: Supplementary file 12 — Supplementary material [file mmc9.xlsx]

## Sheet: Table S5
TABLE S5. List of homologous proteins identified via BLASTp using the receptor binding protein
"Description" is the functional annotation of the proteins matched against the KPP105 receptor-binding protein (RBP) query sequence.
"Scientific name" is the name of the organism that contains the protein matched against the KPP105 receptor-binding protein (RBP) query sequence.
The next 6 columns are BLASTp results summarizing the alignment between the query and database sequences. "Max score", "Total score", "Query cover", "E-value", "Per. Ident", and "Acc. Len" represent the highest score, cumultative score, query coverage, alignment significance, percentage identity, and alignment length, respectively.
The next column, "Accession," lists unique identifieres for the matched sequences in the database.
Description	Scientific Name	Max score	Total score	Query cover	E-value	Per. ident	Acc. len	Accession
receptor-binding protein	Klebsiella phage vB_KpnS_FZ41	1349	1349	1	0	98.94	658	QCG76584.1
receptor-binding tail protein	Klebsiella phage vB_KppS-Anoxic	1348	1348	1	0	99.09	658	CAD5240279.1
receptor-binding protein	Klebsiella phage vB_Kpn_B01	1348	1348	1	0	98.94	658	QJT71623.1
hypothetical protein vBKpnAMK6_00131	Klebsiella phage vB_Kpn_AM_K6	1344	1344	1	0	98.63	658	WWS25085.1
receptor binding protein	Klebsiella phage Shaphc-TDM-1124-4	1341	1341	1	0	98.48	658	QVW27568.1
receptor-binding protein	Klebsiella phage Kpn02	1341	1341	1	0	98.33	658	WJE88466.1
receptor-binding tail protein	Klebsiella phage Shiner	1340	1340	1	0	98.63	658	XHH86387.1
receptor-binding protein	Klebsiella phage Sealy	1336	1336	1	0	98.02	658	XLE99220.1
hypothetical protein pzkkv7_129	Klebsiella phage pzk-kv7	1335	1335	1	0	97.87	658	WKW87820.1
receptor-binding protein	Klebsiella phage AmPh_EK80	1332	1332	1	0	97.57	658	QFR57428.1
receptor binding protein	Klebsiella phage KPN4	1330	1330	1	0	97.72	658	QEG11187.1
receptor binding tail protein	Klebsiella phage vB_KpnS_Uniso31	1330	1330	1	0	97.42	658	UTN90221.1
receptor-binding protein	Klebsiella phage KpGranit	1330	1330	1	0	97.11	658	QEA03142.1
receptor-binding protein	Klebsiella phage vB_KpnS-VAC35	1330	1330	1	0	97.26	658	UEP19147.1
receptor-binding protein	Klebsiella phage PWKp9S	1329	1329	1	0	97.26	658	UJD05058.1
hypothetical protein vBKpnAMK4_00019	Klebsiella phage vB_Kpn_AM_K4	1325	1325	1	0	96.96	658	WWS24246.1
tail fiber protein	Klebsiella phage vB_Kpn_K30lambda2.2	1324	1324	1	0	96.81	658	CAK6598545.1
hypothetical protein	Klebsiella phage phiKp_27	1324	1324	1	0	96.96	658	BEH89527.1
tail fiber protein	Klebsiella phage vB_Kpl_K32PH164C1	1324	1324	0.98	0	98.16	651	CAK6607108.1
receptor-binding tail protein	Klebsiella phage vB_KppS-Storm	1323	1323	1	0	96.66	658	CAD5240237.1
tail fiber protein	Klebsiella phage vB_Kpn_K7PH164C4	1320	1320	0.98	0	97.85	651	CAK6606997.1
hypothetical protein pzkkv23_95	Klebsiella phage pzk-kv23	1313	1313	1	0	96.05	658	WKW88521.1
receptor-binding protein	Klebsiella phage RCIP0070	1311	1311	1	0	95.74	658	WPJ54055.1
receptor-binding protein	Klebsiella phage JIPh_Kp127	1308	1308	1	0	95.29	658	QFR57578.1
receptor binding tail protein	Klebsiella phage GlastoCabaret	1304	1304	1	0	95.59	658	WWD13915.1
receptor-binding tail protein	Klebsiella phage vB_KaS-Benoit	1304	1304	1	0	95.59	658	CAD5204416.1
receptor binding tail protein	Klebsiella phage Sugarland	1302	1302	1	0	94.53	658	YP_009621086.1
TPA: hypothetical protein	Klebsiella pneumoniae	1301	1301	1	0	94.53	658	HBU4596262.1
receptor binding tail protein	Klebsiella phage DevonBitter	1286	1286	1	0	92.87	659	WWD14686.1
receptor binding tail protein	Klebsiella phage Torridgeon	1286	1286	1	0	93.02	659	WWD14185.1
hypothetical protein	Klebsiella phage GZ8	1284	1284	1	0	92.87	659	UVD42299.1
receptor binding tail protein	Klebsiella phage vB_Kpn_IME260	1201	1201	0.9	0	97.64	594	YP_009597513.1
hypothetical protein	Klebsiella phage vB_Kpn_3	1170	1170	0.89	0	95.9	604	QXN67506.1
hypothetical protein K36_134	Salmonella phage Kenya-K36	461	461	0.99	3e-150	39.91	640	WCZ57631.1
hypothetical protein K20_141	Salmonella phage Kenya-K20	459	459	0.99	7e-150	40.06	640	WCZ57484.1
receptor binding tail protein	Salmonella phage S131	457	457	0.99	6e-149	39.91	640	YP_009805581.1
receptor binding tail protein	Escherichia phage T5	457	457	0.99	8e-149	40	640	YP_006985.1
Chain B, Receptor-binding protein pb5	Escherichia phage T5	457	457	0.99	9e-149	40	646	8A8C_B
tail protein pb5	Escherichia phage T5	455	455	0.99	3e-148	39.85	640	AAA32559.1
hypothetical protein	Negativicutes bacterium	455	455	0.99	3e-148	39.76	640	NCB96540.1
receptor binding tail protein	Salmonella phage oldekolle	455	455	0.99	4e-148	40	640	YP_009857757.1
receptor binding tail protein	Escherichia phage vB_EcoS_I14	454	454	0.99	1e-147	39.76	640	XDC48293.1
receptor binding tail protein	Escherichia phage SP15	453	453	0.99	1e-147	39.76	640	YP_009829805.1
receptor-binding protein	Escherichia phage EC100	452	452	0.99	4e-147	39.91	640	UIS74210.1
receptor binding protein	Escherichia phage SUT_E1520	452	452	0.99	7e-147	39.32	640	WJN63571.1
receptor binding tail protein	Escherichia phage vB_EcoS_FFH_1	451	451	0.99	1e-146	39.76	640	YP_009031774.1
hypothetical protein	Shigella flexneri	451	451	0.99	1e-146	39.76	640	EFQ1274432.1
receptor-binding protein	Escherichia phage vB_EcoD-Elw	451	451	0.99	2e-146	39.76	640	WOZ54478.1
hypothetical protein	Salmonella enterica	450	450	0.99	2e-146	39.76	640	ECP6930469.1
receptor binding protein	Escherichia phage vB_EcoS_HZ_ZJUN2	446	446	0.99	7e-145	39.17	640	WVX92433.1
receptor binding tail protein	Escherichia phage HK6	439	439	0.99	6e-142	38.62	639	WZX10994.1
receptor binding tail protein	Escherichia phage slur09	424	424	0.99	4e-136	38.32	639	YP_009202094.1
receptor binding protein	Pantoea phage vB_PagS_AAS21	231	231	0.99	1e-62	30.69	649	QCW23951.1
putative receptor-binding tail protein	Erwinia phage KEY	229	229	0.99	6e-62	30.43	649	QYC51673.1
receptor-binding tail protein	Salmonella phage ende	171	171	0.99	3e-41	27.83	590	QIN99960.1
receptor-binding tail protein	Salmonella phage vB_SenS-3	170	170	0.99	6e-41	27.68	590	QIN93530.1
receptor-binding protein	Escherichia phage vB_EcoS-26175I	170	170	0.99	6e-41	28.12	590	QDJ99943.1
receptor binding tail protein	Escherichia phage phiLLS	169	169	0.99	1e-40	28.68	585	YP_009790180.1
receptor binding protein	Salmonella phage vB_StyS-LmqsSP1	169	169	0.99	1e-40	28.29	586	QQM13691.1
hypothetical protein	Salmonella phage PS3-1	169	169	0.99	1e-40	28.29	586	UYL23033.1
receptor binding tail protein	Salmonella phage LVR16A	169	169	0.99	1e-40	29.03	585	YP_009804278.1
hypothetical protein	Shigella sonnei	169	169	0.99	1e-40	28.93	585	EKE5412514.1
hypothetical protein K37_149	Salmonella phage Kenya-K37	169	169	0.99	2e-40	28.78	585	WCZ57775.1
receptor binding tail protein	Escherichia phage Baret	169	169	0.99	2e-40	29.03	585	WWD13259.1
hypothetical protein	Escherichia phage IME178	168	168	0.99	3e-40	28.93	585	QYC97283.1
receptor-binding tail protein	Salmonella phage smaug	167	167	0.99	5e-40	27.79	590	QIO00945.1
receptor binding protein	Escherichia phage T5_ev219	167	167	0.99	5e-40	29.18	585	VUF55778.1
receptor recognition protein	Escherichia phage BB1	167	167	0.99	6e-40	28.47	590	QNL29562.1
hypothetical protein HASG4_00180	Escherichia phage vB_EcoS_HASG4	167	167	0.99	6e-40	28.29	586	QBQ81433.1
receptor-binding protein	Escherichia phage ECOP18	167	167	0.99	6e-40	28.63	585	QKE55172.1
receptor-binding protein	Salmonella phage vB_Sen_TUMS_E3	167	167	0.99	6e-40	28.63	585	XCO69228.1
receptor-binding tail protein	Salmonella phage polluks	167	167	0.99	7e-40	27.89	590	QIO00289.1
hypothetical protein	Escherichia coli	167	167	0.99	7e-40	28.68	585	EOC8429886.1
hypothetical protein	Shigella sonnei	167	167	0.99	7e-40	28.63	585	EHE3968306.1
hypothetical protein	Salmonella enterica subsp. enterica serovar Thompson	167	167	0.99	8e-40	28.63	585	EBX4970993.1
receptor binding tail protein	Salmonella phage vB_Si_CECAV_FGS017	166	166	0.99	9e-40	28.7	585	XHH62961.1
putative receptor binding protein	Escherichia phage JLBYU40	166	166	0.99	9e-40	29.03	585	UGO55977.1
receptor binding tail protein	Escherichia phage chee24	166	166	0.99	1e-39	28.68	585	YP_009795148.1
hypothetical protein	Salmonella enterica subsp. enterica serovar Bareilly	166	166	0.99	1e-39	28.78	585	EBS4928543.1
receptor binding tail protein	Escherichia phage vB_Eco_mar004NP2	166	166	0.99	2e-39	28.74	585	WWD13578.1
hypothetical protein	Bacteriophage sp.	166	166	1	2e-39	28.97	593	UVX82045.1
receptor binding tail protein	Phage NBEco002	166	166	0.99	2e-39	28.65	585	YP_009856968.1
hypothetical protein	Salmonella enterica	166	166	0.99	2e-39	28.72	585	EMF5534010.1
receptor binding tail protein	Salmonella phage SP01	166	166	0.99	2e-39	28.63	585	YP_009792475.1
hypothetical protein NGA1_0220	Escherichia coli phage NG_A1	166	166	0.99	2e-39	28.82	585	BEU75639.1
hypothetical protein	Salmonella phage phB7	166	166	0.99	2e-39	28.53	585	WGG14438.1
hypothetical protein	Salmonella enterica subsp. enterica serovar Hadar	166	166	0.99	2e-39	29.27	593	EDV1300518.1
receptor-binding protein	Escherichia phage Bf23	166	166	0.99	2e-39	28.66	595	WLW40759.1
hypothetical protein	Salmonella enterica	166	166	0.99	2e-39	29.12	593	EJO9575773.1
receptor binding tail protein	Shigella phage SHSML-45	165	165	0.99	2e-39	29.2	585	YP_009280207.1
receptor binding tail protein	Salmonella phage SH9	166	166	0.99	2e-39	28.17	593	YP_009804131.1
receptor-binding tail protein	Salmonella phage bobsandoy	166	166	0.99	3e-39	29.27	593	QIO01330.1
receptor-binding protein	Citrobacter phage vB_CfrD-Cit2	165	165	0.99	3e-39	28.53	585	WAB24941.1
receptor-binding tail tip protein	Escherichia phage DaisyDussoix	165	165	0.99	3e-39	28.49	585	QXV77375.1
receptor binding tail protein	Shigella phage SSP1	165	165	0.99	3e-39	28.63	585	YP_009794581.1
hypothetical protein	Escherichia phage Es2	165	165	0.99	3e-39	28.89	585	WNL62850.1
receptor binding tail protein	Escherichia phage phiAPCEc03	165	165	0.99	3e-39	28.89	585	YP_009785263.1
receptor binding tail protein	Escherichia phage vB_Eco_mar004NP2	165	165	0.99	4e-39	28.74	585	YP_009824651.1
hypothetical protein KSS14E_0700	Escherichia coli phage KS_S14	164	164	0.99	5e-39	28.74	585	BEU75829.1
receptor binding tail protein	Escherichia phage VEc33	164	164	0.99	5e-39	29.03	585	YP_009853082.1
hypothetical protein	Salmonella phage PMBT29	164	164	0.99	5e-39	28.74	585	XCD29848.1
superinfection exclusion protein	Salmonella phage 8sent1748	164	164	0.99	5e-39	28.7	585	QNI21575.1
receptor-binding tail tip protein	Escherichia phage TrudiGerster	164	164	0.99	5e-39	27.23	590	QXV85240.1
hypothetical protein	Salmonella phage PH204	164	164	0.99	6e-39	28.7	585	WMU95406.1
receptor binding protein	Escherichia phage T5_ev212	164	164	0.99	6e-39	28.63	585	VUF55714.1
receptor binding tail protein	Escherichia phage DT57C	164	164	0.99	6e-39	28.66	586	YP_009149909.1
hypothetical protein K18_150	Salmonella phage Kenya-K18	164	164	0.99	6e-39	28.91	595	WCZ57331.1
hypothetical protein K15_147	Salmonella phage Kenya-K15	164	164	0.99	7e-39	28.91	595	WCZ57027.1
receptor-binding protein	Salmonella phage vB_SalS-SIA3lw	164	164	0.99	7e-39	28.76	585	WVL05959.1
receptor-blocking protein	Salmonella phage SE8	164	164	0.99	9e-39	28.61	595	QEI25753.1
receptor binding tail protein	Salmonella phage SE11	164	164	0.99	1e-38	28.61	595	YP_009848724.1
hypothetical protein	Enterobacteria phage RP5	163	163	0.99	1e-38	28.74	585	ULG01958.1
receptor-binding protein	Escherichia phage phiP4	163	163	0.99	1e-38	28.66	595	XCO69396.1
receptor-binding tail tip protein	Escherichia phage IrisVonRoten	163	163	0.99	1e-38	28.74	585	QXV80353.1
receptor-binding protein	Salmonella phage GEC_vB_N3	163	163	0.99	2e-38	28.61	585	QPI15010.1
receptor binding tail protein	Salmonella phage VSe12	163	163	0.99	2e-38	28.59	585	YP_009849685.1
receptor-binding protein	Escherichia phage Bf23	163	163	0.99	2e-38	28.06	595	AAZ03642.1
receptor-binding protein	Salmonella phage vB_SalS_SA001	163	163	0.99	2e-38	28.49	585	QKE54301.1
receptor-binding protein	Salmonella phage SP1a	162	162	0.99	3e-38	28.66	595	ATI18596.1
receptor binding tail protein	Salmonella phage SP3	162	162	0.99	3e-38	28.66	595	YP_009804586.1
receptor binding tail protein	Escherichia phage vB_EcoS_AKFV33	162	162	0.99	3e-38	28.51	585	YP_006382457.1
hypothetical protein AZ23E_1260	Escherichia coli phage AZ23	162	162	0.99	3e-38	28.19	585	BEU76040.1
receptor-binding protein	Escherichia phage Lindwurm	162	162	0.99	3e-38	28.05	585	UCR81047.1
receptor binding tail protein	Escherchia phage Stokescottia	162	162	0.99	4e-38	28.09	585	WWD10995.1
receptor-binding protein	Salmonella phage Stp1	162	162	0.99	4e-38	28.66	595	ARQ96292.1
receptor-binding protein	Salmonella phage HMD-P4	162	162	0.99	5e-38	28.19	585	XKC24425.1
receptor binding tail protein	Salmonella phage vB_Si_CECAV_FGS029	162	162	0.99	5e-38	28.51	595	XHH63166.1
hypothetical protein vBSenH9_76	Salmonella phage vB_Sen_H9	162	162	0.99	5e-38	28.51	595	QJA18041.1
hypothetical protein K16_148	Salmonella phage Kenya-K16	162	162	0.99	5e-38	28.66	595	WCZ57180.1
hypothetical protein vBSenI1_69	Salmonella phage vB_Sen_I1	162	162	0.99	5e-38	28.51	595	QJA17830.1
receptor binding tail protein	Phage NBSal005	162	162	0.99	6e-38	28.51	595	YP_009857185.1
receptor-binding protein	Salmonella phage GSP044	161	161	0.99	6e-38	27.75	595	UXE05575.1
receptor-blocking protein	Salmonella phage MET_P1_100_107	161	161	0.99	6e-38	27.55	585	WFG41204.1
receptor binding tail protein	Salmonella phage MET_P1_179_112	161	161	0.99	8e-38	28.45	585	WFG41524.1
receptor-binding tail tip protein	Escherichia phage HildyBeyeler	161	161	0.99	9e-38	29.38	595	QXV80181.1
receptor-binding tail protein	Salmonella phage gmork	161	161	0.99	9e-38	28.17	593	QIO01163.1
receptor-binding tail protein	Escherichia phage vB_EcoS_ESCO40	160	160	0.99	1e-37	28.19	585	UPW39107.1
receptor-binding protein	Salmonella phage STP-SP2	160	160	0.99	1e-37	27.75	585	WPJ68352.1
receptor-binding protein	Salmonella phage SESL	160	160	0.99	1e-37	27.75	585	XDO57190.1
hypothetical protein	Salmonella phage SP33	160	160	0.99	2e-37	27.61	595	WQZ52599.1
receptor binding tail protein	Salmonella phage L6jm	160	160	0.99	2e-37	28.36	585	YP_009856550.1
receptor-blocking protein	Escherichia phage vB_EcoS_ESCO30	160	160	0.99	2e-37	29.12	595	UPW38310.1
hypothetical protein	Escherichia coli	160	160	0.99	2e-37	28.46	595	MEW0646976.1
receptor binding tail protein	Salmonella phage Th1	159	159	0.99	3e-37	27.46	595	YP_009849830.1
receptor binding protein	Klebsiella phage KPP2018	159	159	0.99	4e-37	27.31	595	WBF69823.1
receptor binding tail protein	Salmonella phage NR01	159	159	0.99	4e-37	27.78	595	YP_009283429.1
hypothetical protein	Salmonella phage vB_SpuM_X5	159	159	0.99	4e-37	27.46	595	WYC17695.1
receptor binding tail protein	Escherichia phage vB_EcoS_HdH2	159	159	0.99	4e-37	27.31	595	YP_009843474.1
hypothetical protein	Salmonella phage vB_SalS_ABTNLsp9	159	159	0.99	4e-37	27.46	595	QPI13621.1
receptor recognition protein	Enterobacteria phage D1G	158	158	0.98	6e-37	28.46	580	ACN72594.1
receptor binding tail protein	Salmonella phage Spc35	159	159	0.99	6e-37	27.46	595	YP_004306626.1
hypothetical protein	Salmonella phage phC11	159	159	0.99	6e-37	27.31	595	WGG14594.1
receptor binding tail protein	Phage NBSal003	158	158	0.99	8e-37	27.17	595	YP_009857011.1
receptor-binding protein	Salmonella phage vB_Sen-E22	158	158	0.99	8e-37	27.17	595	QJD49399.1
hypothetical protein	Escherichia phage PNJ1902	158	158	0.99	9e-37	27.46	595	UIS66023.1
hypothetical protein	Salmonella phage phA11	157	157	0.99	2e-36	27.46	595	WGG14174.1
receptor-binding protein	Escherichia phage HMD-P3	157	157	0.99	2e-36	27.75	595	XIJ72064.1
receptor-binding protein	Salmonella phage vB_SalS_ABTNLsp4	157	157	0.99	2e-36	27.46	595	QPI13164.1
receptor-binding protein	Salmonella phage vB_SenS_S124	157	157	0.99	2e-36	27.46	595	UDL14130.1
hypothetical protein	Salmonella enterica subsp. enterica	156	156	0.99	4e-36	27.02	595	EDT3055638.1
putative receptor binding tail protein	Escherichia phage JLBYU43	155	155	0.99	5e-36	27.17	585	UGO55636.1
receptor-binding protein	Escherichia phage YJin-2024a	155	155	0.99	9e-36	27.31	595	XAI97945.1
receptor binding tail protein	Escherichia phage OSYSP	154	154	0.99	1e-35	27.02	595	YP_009791022.1
hypothetical protein K38_148	Salmonella phage Kenya-K38	154	154	0.99	2e-35	27.17	595	WCZ57925.1
receptor binding tail protein	Escherichia phage fp01	151	151	0.99	2e-34	27.15	585	YP_009841487.1
receptor-binding tail tip protein	Escherichia phage SelmaRatti	150	150	0.99	4e-34	28.02	595	QXV84460.1
hypothetical protein	Salmonella enterica subsp. enterica serovar Chester	146	146	0.96	6e-33	27.85	561	ENH8359179.1
hypothetical protein	Bacteriophage Eos	147	147	0.99	9e-33	25.14	680	QGH45209.1
receptor-binding protein	Serratia phage vB_SmaM-Kamaji	144	144	0.99	9e-32	26.2	672	URC22523.1
receptor-binding tail protein	Serratia phage Slocum	144	144	0.99	1e-31	26.63	672	QFR57744.1
hypothetical protein	Salmonella enterica subsp. enterica serovar Virchow	142	142	0.94	2e-31	27.73	553	EBS3195687.1
receptor binding tail protein	Escherichia phage vB_Eco_mar003J3	110	110	0.5	8e-21	29.91	593	YP_009824387.1
hypothetical protein	Salmonella enterica subsp. enterica serovar Derby	110	192	0.75	1e-20	30	595	ECJ4201731.1
receptor-binding tail protein	Salmonella phage bux	109	193	0.66	1e-20	29.91	593	QIQ61537.1
receptor-binding tail protein	Salmonella phage STWB21	109	193	0.68	1e-20	28.98	593	QTJ63420.1
receptor binding tail protein	Salmonella phage vB_STy-RN29	109	191	0.68	1e-20	28.98	593	YP_010678733.1
receptor-binding tail protein	Salmonella phage rutana	109	109	0.5	2e-20	29.62	593	QIO02001.1
receptor-binding protein	Salmonella phage EH3	109	109	0.5	2e-20	29.62	593	WMM35109.1
receptor binding tail protein	Escherichia phage saus132	109	109	0.5	2e-20	29.62	593	YP_009794986.1
receptor binding tail protein	Salmonella phage SE24	109	194	0.66	2e-20	29.62	593	YP_009848613.1
hypothetical protein	Salmonella phage PMBT36	109	194	0.66	2e-20	29.71	593	XDJ00087.1
receptor binding tail protein	Salmonella phage Stitch	109	109	0.5	2e-20	29.62	593	YP_009146101.1
receptor-binding protein	Salmonella phage EH4	109	109	0.5	2e-20	29.62	593	WMM35261.1
hypothetical protein	Salmonella enterica subsp. enterica serovar Typhimurium	109	109	0.5	2e-20	29.62	593	EDV2866874.1
receptor binding tail protein	Salmonella phage Seafire	109	109	0.5	2e-20	29.62	593	YP_009816816.1
receptor-binding protein	Escherichia phage SUT_E1620	109	195	0.75	2e-20	29.71	593	WKV24301.1
hypothetical protein PECP14_020	Escherichia phage PECP14	109	195	0.75	2e-20	29.71	593	WKC58755.1
hypothetical protein	Salmonella enterica	109	109	0.5	2e-20	29.62	593	EJO9849891.1
receptor binding tail protein	Salmonella phage bombadil	109	109	0.5	2e-20	29.62	593	YP_009857907.1
hypothetical protein OJNDCHOG_01765	Klebsiella phage 150049	109	109	0.5	2e-20	29.62	593	UXD79617.1
receptor-blocking protein	Salmonella phage SE3	109	109	0.5	2e-20	29.62	593	QEG07468.1
receptor binding protein	Phage vB_SabS_Sds2	109	194	0.66	2e-20	29.71	593	QRV67772.1
receptor binding tail protein	Salmonella phage MET_P1_137_112	109	192	0.66	2e-20	29.71	593	WFG41364.1
receptor-binding protein	Salmonella phage vB_SalS-SIY1lw	109	196	0.75	2e-20	29.62	593	WVH10154.1
hypothetical protein	Salmonella enterica	109	194	0.75	2e-20	29.62	593	ELI0696304.1
receptor-binding protein	Salmonella phage KKP_3831	109	194	0.75	2e-20	29.71	593	WYX90602.1
receptor binding tail protein	Salmonella phage rokbiter	108	194	0.75	2e-20	29.71	593	YP_009858234.1
receptor-binding protein	Salmonella phage PRF-SP13	108	192	0.75	2e-20	29.71	593	WCO82234.1
receptor binding tail protein	Salmonella phage fuchur	108	191	0.66	2e-20	29.71	593	YP_009858397.1
receptor binding tail protein	Salmonella phage S116	108	195	0.75	2e-20	29.71	593	YP_009805278.1
receptor binding tail protein	Salmonella phage S147	108	194	0.75	2e-20	29.71	593	YP_009806052.1
receptor-binding tail protein	Salmonella phage vaffelhjerte	108	192	0.66	2e-20	29.71	593	QIN99637.1
receptor binding tail protein	Salmonella phage OSY-STA	108	196	0.75	2e-20	29.62	593	YP_009851883.1
hypothetical protein	Citrobacter portucalensis	108	194	0.75	2e-20	29.71	593	WP_319846317.1
receptor binding tail protein	Salmonella phage 2-3	108	108	0.5	2e-20	29.62	593	YP_009852070.1
receptor binding tail protein	Salmonella phage 1-23	108	195	0.75	2e-20	29.62	593	YP_009819432.1
hypothetical protein	Salmonella phage 8sent65	108	108	0.5	2e-20	29.62	593	QNI21950.1
hypothetical protein	Salmonella enterica	108	194	0.75	2e-20	29.62	593	ECJ3451677.1
hypothetical protein	Salmonella phage vB_SenS_SB10	108	193	0.75	2e-20	29.71	593	QFG07534.1
receptor-binding tail protein	Salmonella phage Seabear	108	108	0.5	3e-20	29.62	593	QCQ65488.1
hypothetical protein	Brucella melitensis	108	108	0.5	3e-20	29.71	593	WP_349043553.1
receptor-binding tail tip protein	Escherichia phage TrudiRoth	108	191	0.66	4e-20	29.71	593	QXV85422.1
receptor binding tail protein	Salmonella phage Sepoy	107	193	0.75	5e-20	29.33	593	YP_009845375.1
receptor binding tail protein	Salmonella phage faergetype	107	194	0.75	5e-20	29.33	593	YP_009858071.1
hypothetical protein	Salmonella enterica	107	107	0.52	6e-20	28.69	593	ELI5798194.1
receptor binding protein	Salmonella phage vB_SenS-AKM_ECS	107	107	0.52	1e-19	28.69	593	WLI71308.1
receptor-binding protein	Phage MSP1	107	107	0.52	1e-19	28.69	593	QPI17640.1
receptor binding tail protein	Salmonella phage Sw2	107	193	0.68	1e-19	28.69	593	YP_009812307.1
receptor-binding protein	Escherichia coli phage vB_EcoS_Ace	107	107	0.52	1e-19	28.69	593	QNR52195.1
receptor binding protein	Salmonella phage BSP22A	106	192	0.75	1e-19	29.41	593	ARM69832.1
receptor-binding protein	Salmonella phage BD13	106	192	0.75	1e-19	29.62	593	UQT65187.1
receptor-binding protein	Salmonella phage vB_SenS_SB9	106	106	0.5	1e-19	29.33	593	QDH47394.1
receptor-binding protein	Escherichia phage EscoHU1	106	106	0.5	2e-19	29.33	593	BDC47610.1
receptor-binding protein	Salmonella phage JNwz02	106	106	0.5	2e-19	29.33	593	QYC50589.1
hypothetical protein	Salmonella phage PMBT22	106	106	0.5	2e-19	29.33	593	XCH42174.1
receptor binding tail protein	Salmonella phage bastian	106	106	0.5	2e-19	29.33	593	YP_009858562.1
receptor binding tail protein	Salmonella phage vB_SenS_SB13	106	191	0.75	2e-19	29.33	593	YP_009848214.1
receptor-binding tail tip protein	Salmonella phage GSP001	105	191	0.66	2e-19	29.33	593	UUT40857.1
receptor-binding tail tip protein	Escherichia phage SuperGirl	105	191	0.75	2e-19	29.33	593	QXV84736.1
receptor-binding protein	Salmonella phage EH1	105	190	0.75	2e-19	29.41	593	WMM34952.1
hypothetical protein	Salmonella phage PMBT27	105	105	0.5	3e-19	29.03	593	XCD29554.1
hypothetical protein	Salmonella phage Tennessee	105	192	0.75	3e-19	29.62	593	CAL5098866.1
receptor binding tail protein	Phage NBEco001	105	105	0.89	3e-19	25.65	541	YP_009856724.1
hypothetical protein	Salmonella enterica subsp. enterica	105	192	0.75	4e-19	29.03	593	EDY0344208.1
hypothetical protein	Salmonella enterica	105	192	0.75	4e-19	29.03	593	EJP1088697.1
receptor-binding tail protein	Escherichia phage PSa2	105	192	0.75	5e-19	29.03	593	UIR90737.1
receptor-binding tail protein	Salmonella phage falkor	104	104	0.5	5e-19	29.03	593	QIO01834.1
hypothetical protein	Salmonella phage PMBT26	104	191	0.75	6e-19	29.62	593	XDJ00742.1
hypothetical protein U7154_000083	Enterobacter phage KKP_3711	104	177	0.67	7e-19	27.37	682	XAG95850.1
receptor binding tail protein	Salmonella phage atrejo	103	103	0.5	2e-18	29.62	593	YP_009858901.1
receptor binding tail protein	Escherichia phage SmurfNell	103	190	0.75	2e-18	29.33	593	WWD11578.1
receptor binding tail protein	Salmonella phage 1-19	103	189	0.75	2e-18	29.33	593	YP_009853229.1
receptor binding tail protein	Salmonella phage S132	103	190	0.75	2e-18	29.33	593	YP_009805728.1
receptor binding tail protein	Salmonella phage STG2	102	188	0.75	2e-18	29.03	593	YP_009815133.1
receptor binding tail protein	Salmonella phage 100268_sal2	102	189	0.75	2e-18	29.33	593	YP_009320892.1
receptor binding tail protein	Salmonella phage S126	102	188	0.75	2e-18	29.62	593	YP_009805431.1
hypothetical protein SPThor_153	Salmonella phage SP_Thor	102	102	0.5	4e-18	29.33	593	QQV93675.1
receptor binding tail protein	Salmonella phage S113	101	187	0.75	7e-18	29.03	593	YP_009804956.1
receptor-binding tail protein	Salmonella phage 1586	100	100	0.38	9e-18	32.06	566	WXX00999.1
receptor binding tail protein	Yersinia phage phiR2-01	91.7	181	0.69	9e-15	40.77	587	YP_007237123.1
hypothetical protein	Salmonella enterica subsp. enterica serovar Bareilly	90.1	171	0.66	3e-14	26.93	598	EBX7861862.1
hypothetical protein	Salmonella enterica	86.7	167	0.66	3e-13	26.38	598	EAT0097360.1
hypothetical protein	Negativicutes bacterium	70.1	70.1	0.18	6e-08	36.59	628	NCB96445.1
receptor binding tail protein	Klebsiella phage vB_Kpn13-P1	69.3	69.3	0.18	8e-08	37.01	650	XCG95696.1
receptor binding tail protein	Klebsiella phage vB_Kpn13-P2	69.3	69.3	0.18	9e-08	37.01	650	XCG95839.1
receptor binding tail protein	Klebsiella phage vB_Kpn2-P1	68.9	68.9	0.18	1e-07	37.01	650	XCG96848.1
receptor binding tail protein	Klebsiella phage vB_Kpn24-P2	68.6	68.6	0.18	1e-07	37.01	650	XCG96559.1
receptor-binding protein	Klebsiella phage vB_KaS-Veronica	68.6	68.6	0.18	1e-07	37.01	650	CAD5240302.1
receptor-binding protein	Klebsiella phage vB_KpnS-VAC51	68.6	68.6	0.18	2e-07	37.01	650	UEP19492.1
receptor binding tail protein	Escherichia phage Gostya9	68.2	119	0.5	2e-07	44.59	645	YP_009802301.1
hypothetical protein	Salmonella enterica	62	62	0.12	2e-05	40.74	641	EJB4242437.1
TPA: hypothetical protein	Salmonella enterica	56.6	56.6	0.14	7e-04	36.08	637	HCH9411546.1
receptor binding tail protein	Escherichia phage H8	56.6	56.6	0.14	8e-04	36.08	637	YP_009966103.1
receptor binding tail protein	Salmonella phage GSW6	56.6	56.6	0.14	8e-04	36.08	637	WCX68684.1
receptor binding tail protein	Salmonella phage Shivani	56.6	56.6	0.14	8e-04	36.08	637	YP_009194791.1
receptor binding tail protein	Salmonella phage S124	55.1	55.1	0.14	0.002	34.02	637	YP_009806053.1
hypothetical protein PJM41_0157	Salmonella phage vB_SenS_UTK0009	52.4	52.4	0.14	0.015	32.99	637	WDR22242.1
